# Supplementary material for: Serum metabolite signatures of cardiac function and morphology in individuals from a population-based cohort
Source: Biomark Res. 2024 Mar 5;12:31. doi: 10.1186/s40364-024-00578-w (PMC10916302; doi:10.1186/s40364-024-00578-w)
Supplement: Supplementary file 2 — Supplementary Material 2 [file 40364_2024_578_MOESM2_ESM.xlsx]

## Sheet: before
	Plate 1 (N=10)		Plate 2 (N=8)		Plate 3 (N=9)		Plate 4 (N=8)		Plate 5 (N=10)		Plate 6 (N=15)		Plate 7 (N=17)		Plate 8 (N=16)		Plate 9 (N=16)		Plate 10 (N=24)		Plate 11 (N=18)		Plate 12 (N=8)		Plate 13 (N=20)		Plate 14 (N=19)		Plate 15 (N=21)		Plate 16 (N=12)		Plate 17 (N=14)		Plate 18 (N=7)		Plate 19 (N=12)		Plate 20 (N=11)		Plate 21 (N=14)		Plate 22 (N=9)		Plate 23 (N=11)		Plate 24 (N=7)		Plate 25 (N=16)
Metabolite	before	after	before	after	before	after	before	after	before	after	before	after	before	after	before	after	before	after	before	after	before	after	before	after	before	after	before	after	before	after	before	after	before	after	before	after	before	after	before	after	before	after	before	after	before	after	before	after	before
Ala	5.786 (0.134)	-0.000 (1.000)	5.988 (0.145)	0.000 (1.000)	6.032 (0.215)	0.000 (1.000)	5.800 (0.146)	0.000 (1.000)	5.984 (0.135)	0.000 (1.000)	5.826 (0.183)	-0.000 (1.000)	5.765 (0.238)	0.000 (1.000)	5.846 (0.215)	0.000 (1.000)	5.811 (0.235)	0.000 (1.000)	5.741 (0.212)	-0.000 (1.000)	5.779 (0.231)	-0.000 (1.000)	6.009 (0.223)	-0.000 (1.000)	5.873 (0.216)	0.000 (1.000)	5.888 (0.171)	0.000 (1.000)	5.789 (0.253)	-0.000 (1.000)	5.957 (0.224)	0.000 (1.000)	5.850 (0.320)	-0.000 (1.000)	6.023 (0.187)	-0.000 (1.000)	5.935 (0.188)	0.000 (1.000)	5.839 (0.232)	-0.000 (1.000)	5.926 (0.210)	-0.000 (1.000)	5.901 (0.182)	0.000 (1.000)	5.947 (0.205)	0.000 (1.000)	5.856 (0.190)	-0.000 (1.000)	5.758 (0.227)
Arg	4.768 (0.174)	0.000 (1.000)	4.709 (0.120)	0.000 (1.000)	4.762 (0.061)	-0.000 (1.000)	4.817 (0.133)	-0.000 (1.000)	4.728 (0.289)	0.000 (1.000)	4.662 (0.209)	0.000 (1.000)	4.590 (0.165)	-0.000 (1.000)	4.721 (0.139)	-0.000 (1.000)	4.675 (0.167)	-0.000 (1.000)	4.688 (0.159)	0.000 (1.000)	4.630 (0.186)	-0.000 (1.000)	4.769 (0.212)	-0.000 (1.000)	4.720 (0.220)	0.000 (1.000)	4.696 (0.167)	-0.000 (1.000)	4.825 (0.171)	0.000 (1.000)	4.832 (0.177)	-0.000 (1.000)	4.752 (0.200)	-0.000 (1.000)	4.714 (0.187)	0.000 (1.000)	4.733 (0.193)	-0.000 (1.000)	4.701 (0.217)	0.000 (1.000)	4.772 (0.224)	0.000 (1.000)	4.779 (0.141)	0.000 (1.000)	4.740 (0.158)	-0.000 (1.000)	4.736 (0.135)	-0.000 (1.000)	4.801 (0.192)
Asn	3.767 (0.124)	-0.000 (1.000)	3.798 (0.106)	0.000 (1.000)	3.711 (0.148)	-0.000 (1.000)	3.836 (0.179)	0.000 (1.000)	3.842 (0.161)	0.000 (1.000)	3.844 (0.184)	0.000 (1.000)	3.724 (0.148)	0.000 (1.000)	3.831 (0.175)	-0.000 (1.000)	3.813 (0.138)	0.000 (1.000)	3.761 (0.157)	0.000 (1.000)	3.773 (0.136)	-0.000 (1.000)	3.754 (0.195)	0.000 (1.000)	3.776 (0.147)	0.000 (1.000)	3.877 (0.115)	-0.000 (1.000)	3.732 (0.175)	-0.000 (1.000)	3.919 (0.159)	-0.000 (1.000)	3.829 (0.176)	-0.000 (1.000)	3.847 (0.260)	-0.000 (1.000)	3.827 (0.148)	0.000 (1.000)	3.756 (0.186)	-0.000 (1.000)	3.857 (0.175)	0.000 (1.000)	3.826 (0.137)	0.000 (1.000)	3.646 (0.090)	0.000 (1.000)	3.801 (0.087)	-0.000 (1.000)	3.726 (0.163)
Asp	3.340 (0.153)	0.000 (1.000)	3.106 (0.171)	0.000 (1.000)	3.078 (0.172)	-0.000 (1.000)	3.360 (0.319)	-0.000 (1.000)	3.151 (0.298)	0.000 (1.000)	3.117 (0.238)	0.000 (1.000)	3.026 (0.278)	-0.000 (1.000)	3.201 (0.238)	-0.000 (1.000)	3.042 (0.152)	-0.000 (1.000)	3.171 (0.196)	0.000 (1.000)	2.928 (0.167)	0.000 (1.000)	3.506 (0.287)	0.000 (1.000)	3.156 (0.193)	0.000 (1.000)	3.139 (0.220)	0.000 (1.000)	3.261 (0.206)	0.000 (1.000)	3.276 (0.222)	0.000 (1.000)	3.253 (0.173)	0.000 (1.000)	3.248 (0.209)	-0.000 (1.000)	3.297 (0.103)	-0.000 (1.000)	3.232 (0.122)	-0.000 (1.000)	3.393 (0.291)	-0.000 (1.000)	3.300 (0.257)	-0.000 (1.000)	3.216 (0.167)	0.000 (1.000)	3.183 (0.235)	-0.000 (1.000)	3.421 (0.234)
Cit	3.557 (0.235)	-0.000 (1.000)	3.424 (0.278)	-0.000 (1.000)	3.400 (0.275)	-0.000 (1.000)	3.509 (0.206)	0.000 (1.000)	3.574 (0.362)	0.000 (1.000)	3.386 (0.256)	-0.000 (1.000)	3.508 (0.215)	0.000 (1.000)	3.452 (0.216)	-0.000 (1.000)	3.412 (0.139)	0.000 (1.000)	3.512 (0.227)	-0.000 (1.000)	3.459 (0.204)	-0.000 (1.000)	3.431 (0.170)	0.000 (1.000)	3.382 (0.230)	-0.000 (1.000)	3.476 (0.249)	0.000 (1.000)	3.576 (0.239)	-0.000 (1.000)	3.528 (0.296)	-0.000 (1.000)	3.760 (0.156)	-0.000 (1.000)	3.512 (0.205)	-0.000 (1.000)	3.586 (0.209)	0.000 (1.000)	3.712 (0.206)	-0.000 (1.000)	3.544 (0.181)	-0.000 (1.000)	3.378 (0.161)	-0.000 (1.000)	3.630 (0.231)	-0.000 (1.000)	3.398 (0.238)	-0.000 (1.000)	3.396 (0.195)
Gln	6.455 (0.203)	0.000 (1.000)	6.237 (0.123)	-0.000 (1.000)	6.329 (0.118)	-0.000 (1.000)	6.375 (0.150)	-0.000 (1.000)	6.279 (0.281)	0.000 (1.000)	6.324 (0.163)	0.000 (1.000)	6.304 (0.177)	0.000 (1.000)	6.358 (0.142)	0.000 (1.000)	6.302 (0.152)	0.000 (1.000)	6.358 (0.114)	0.000 (1.000)	6.254 (0.149)	-0.000 (1.000)	6.234 (0.180)	0.000 (1.000)	6.327 (0.169)	0.000 (1.000)	6.380 (0.140)	-0.000 (1.000)	6.408 (0.155)	0.000 (1.000)	6.388 (0.173)	-0.000 (1.000)	6.390 (0.143)	-0.000 (1.000)	6.224 (0.131)	0.000 (1.000)	6.414 (0.191)	0.000 (1.000)	6.400 (0.172)	0.000 (1.000)	6.378 (0.126)	0.000 (1.000)	6.378 (0.132)	0.000 (1.000)	6.356 (0.114)	-0.000 (1.000)	6.420 (0.141)	0.000 (1.000)	6.313 (0.162)
Glu	4.263 (0.295)	-0.000 (1.000)	4.142 (0.468)	0.000 (1.000)	4.443 (0.256)	-0.000 (1.000)	4.201 (0.458)	0.000 (1.000)	4.336 (0.253)	0.000 (1.000)	4.072 (0.501)	0.000 (1.000)	3.928 (0.544)	-0.000 (1.000)	4.116 (0.295)	0.000 (1.000)	4.130 (0.372)	0.000 (1.000)	3.970 (0.376)	-0.000 (1.000)	3.827 (0.368)	0.000 (1.000)	4.513 (0.126)	0.000 (1.000)	4.172 (0.412)	-0.000 (1.000)	4.194 (0.360)	0.000 (1.000)	4.065 (0.384)	-0.000 (1.000)	4.239 (0.369)	-0.000 (1.000)	4.265 (0.330)	-0.000 (1.000)	4.448 (0.253)	-0.000 (1.000)	4.250 (0.265)	0.000 (1.000)	4.172 (0.277)	-0.000 (1.000)	4.309 (0.440)	-0.000 (1.000)	4.324 (0.314)	0.000 (1.000)	4.263 (0.298)	-0.000 (1.000)	4.160 (0.281)	-0.000 (1.000)	4.235 (0.382)
Gly	5.596 (0.233)	0.000 (1.000)	5.398 (0.255)	0.000 (1.000)	5.461 (0.117)	-0.000 (1.000)	5.752 (0.214)	0.000 (1.000)	5.414 (0.334)	0.000 (1.000)	5.494 (0.251)	0.000 (1.000)	5.398 (0.259)	0.000 (1.000)	5.661 (0.265)	0.000 (1.000)	5.476 (0.290)	0.000 (1.000)	5.618 (0.255)	-0.000 (1.000)	5.559 (0.217)	0.000 (1.000)	5.516 (0.279)	0.000 (1.000)	5.524 (0.248)	-0.000 (1.000)	5.548 (0.161)	0.000 (1.000)	5.665 (0.242)	0.000 (1.000)	5.482 (0.262)	0.000 (1.000)	5.703 (0.272)	-0.000 (1.000)	5.357 (0.167)	0.000 (1.000)	5.585 (0.190)	0.000 (1.000)	5.566 (0.323)	-0.000 (1.000)	5.597 (0.315)	0.000 (1.000)	5.529 (0.124)	-0.000 (1.000)	5.584 (0.150)	0.000 (1.000)	5.491 (0.193)	0.000 (1.000)	5.495 (0.215)
His	4.482 (0.104)	-0.000 (1.000)	4.334 (0.142)	-0.000 (1.000)	4.459 (0.126)	-0.000 (1.000)	4.473 (0.118)	0.000 (1.000)	4.374 (0.231)	-0.000 (1.000)	4.418 (0.154)	-0.000 (1.000)	4.398 (0.170)	-0.000 (1.000)	4.444 (0.156)	-0.000 (1.000)	4.402 (0.164)	0.000 (1.000)	4.423 (0.104)	-0.000 (1.000)	4.349 (0.127)	-0.000 (1.000)	4.370 (0.167)	-0.000 (1.000)	4.484 (0.080)	0.000 (1.000)	4.460 (0.129)	0.000 (1.000)	4.458 (0.169)	0.000 (1.000)	4.497 (0.113)	-0.000 (1.000)	4.489 (0.126)	0.000 (1.000)	4.391 (0.133)	-0.000 (1.000)	4.516 (0.135)	-0.000 (1.000)	4.462 (0.157)	0.000 (1.000)	4.436 (0.147)	-0.000 (1.000)	4.390 (0.105)	-0.000 (1.000)	4.418 (0.119)	0.000 (1.000)	4.402 (0.156)	0.000 (1.000)	4.405 (0.107)
Ile	4.363 (0.242)	-0.000 (1.000)	4.221 (0.259)	0.000 (1.000)	4.444 (0.297)	0.000 (1.000)	4.297 (0.132)	-0.000 (1.000)	4.329 (0.229)	-0.000 (1.000)	4.217 (0.327)	-0.000 (1.000)	4.241 (0.237)	-0.000 (1.000)	4.267 (0.222)	0.000 (1.000)	4.253 (0.251)	-0.000 (1.000)	4.139 (0.194)	0.000 (1.000)	4.106 (0.214)	0.000 (1.000)	4.271 (0.230)	-0.000 (1.000)	4.319 (0.237)	-0.000 (1.000)	4.342 (0.218)	-0.000 (1.000)	4.237 (0.252)	0.000 (1.000)	4.454 (0.273)	0.000 (1.000)	4.356 (0.203)	0.000 (1.000)	4.290 (0.154)	-0.000 (1.000)	4.334 (0.263)	-0.000 (1.000)	4.318 (0.131)	-0.000 (1.000)	4.345 (0.212)	-0.000 (1.000)	4.340 (0.180)	-0.000 (1.000)	4.337 (0.159)	0.000 (1.000)	4.189 (0.122)	-0.000 (1.000)	4.317 (0.278)
Leu	5.036 (0.245)	-0.000 (1.000)	4.855 (0.199)	0.000 (1.000)	5.056 (0.297)	0.000 (1.000)	4.972 (0.152)	0.000 (1.000)	4.973 (0.202)	0.000 (1.000)	4.882 (0.295)	0.000 (1.000)	4.858 (0.199)	-0.000 (1.000)	4.935 (0.187)	-0.000 (1.000)	4.911 (0.221)	-0.000 (1.000)	4.799 (0.141)	-0.000 (1.000)	4.757 (0.197)	0.000 (1.000)	4.963 (0.206)	0.000 (1.000)	4.947 (0.178)	0.000 (1.000)	4.997 (0.193)	0.000 (1.000)	4.881 (0.234)	0.000 (1.000)	5.087 (0.214)	0.000 (1.000)	4.977 (0.142)	0.000 (1.000)	4.940 (0.097)	-0.000 (1.000)	4.977 (0.184)	0.000 (1.000)	4.987 (0.119)	0.000 (1.000)	4.993 (0.192)	-0.000 (1.000)	4.940 (0.184)	0.000 (1.000)	4.943 (0.143)	0.000 (1.000)	4.880 (0.146)	-0.000 (1.000)	4.981 (0.223)
Lys	5.039 (0.145)	0.000 (1.000)	4.902 (0.129)	-0.000 (1.000)	5.076 (0.151)	0.000 (1.000)	5.087 (0.118)	-0.000 (1.000)	5.020 (0.132)	0.000 (1.000)	4.953 (0.132)	-0.000 (1.000)	4.904 (0.137)	-0.000 (1.000)	5.013 (0.078)	0.000 (1.000)	4.982 (0.141)	0.000 (1.000)	4.931 (0.080)	0.000 (1.000)	4.876 (0.164)	0.000 (1.000)	4.972 (0.161)	-0.000 (1.000)	5.021 (0.102)	-0.000 (1.000)	5.105 (0.135)	0.000 (1.000)	5.081 (0.179)	0.000 (1.000)	5.119 (0.164)	-0.000 (1.000)	5.094 (0.119)	0.000 (1.000)	5.027 (0.097)	-0.000 (1.000)	5.076 (0.109)	0.000 (1.000)	4.988 (0.134)	-0.000 (1.000)	5.009 (0.105)	0.000 (1.000)	4.986 (0.165)	0.000 (1.000)	4.981 (0.102)	0.000 (1.000)	5.003 (0.152)	0.000 (1.000)	4.981 (0.145)
Met	3.357 (0.137)	0.000 (1.000)	3.180 (0.236)	-0.000 (1.000)	3.320 (0.242)	-0.000 (1.000)	3.188 (0.136)	-0.000 (1.000)	3.206 (0.215)	-0.000 (1.000)	3.176 (0.333)	0.000 (1.000)	3.018 (0.241)	0.000 (1.000)	3.225 (0.174)	-0.000 (1.000)	3.235 (0.173)	0.000 (1.000)	3.205 (0.139)	-0.000 (1.000)	3.097 (0.151)	-0.000 (1.000)	3.173 (0.250)	-0.000 (1.000)	3.237 (0.125)	-0.000 (1.000)	3.193 (0.231)	-0.000 (1.000)	3.152 (0.231)	-0.000 (1.000)	3.270 (0.198)	-0.000 (1.000)	3.295 (0.176)	0.000 (1.000)	3.038 (0.160)	0.000 (1.000)	3.335 (0.183)	0.000 (1.000)	3.286 (0.176)	0.000 (1.000)	3.220 (0.175)	-0.000 (1.000)	3.190 (0.128)	-0.000 (1.000)	3.201 (0.125)	-0.000 (1.000)	3.223 (0.216)	0.000 (1.000)	3.185 (0.239)
Orn	4.378 (0.299)	-0.000 (1.000)	4.176 (0.176)	-0.000 (1.000)	4.317 (0.147)	0.000 (1.000)	4.302 (0.196)	0.000 (1.000)	4.333 (0.205)	-0.000 (1.000)	4.195 (0.183)	0.000 (1.000)	4.068 (0.208)	0.000 (1.000)	4.237 (0.124)	-0.000 (1.000)	4.151 (0.182)	-0.000 (1.000)	4.150 (0.164)	0.000 (1.000)	4.158 (0.269)	-0.000 (1.000)	4.159 (0.180)	0.000 (1.000)	4.197 (0.225)	0.000 (1.000)	4.285 (0.218)	0.000 (1.000)	4.253 (0.275)	-0.000 (1.000)	4.227 (0.236)	-0.000 (1.000)	4.299 (0.190)	0.000 (1.000)	4.272 (0.137)	0.000 (1.000)	4.410 (0.183)	-0.000 (1.000)	4.292 (0.101)	0.000 (1.000)	4.286 (0.198)	0.000 (1.000)	4.212 (0.139)	0.000 (1.000)	4.287 (0.132)	0.000 (1.000)	4.158 (0.128)	-0.000 (1.000)	4.160 (0.228)
Phe	4.397 (0.158)	0.000 (1.000)	4.227 (0.157)	-0.000 (1.000)	4.343 (0.186)	0.000 (1.000)	4.347 (0.120)	-0.000 (1.000)	4.255 (0.173)	0.000 (1.000)	4.196 (0.220)	0.000 (1.000)	4.216 (0.180)	-0.000 (1.000)	4.272 (0.125)	-0.000 (1.000)	4.228 (0.191)	0.000 (1.000)	4.202 (0.102)	0.000 (1.000)	4.158 (0.133)	-0.000 (1.000)	4.342 (0.120)	0.000 (1.000)	4.264 (0.113)	0.000 (1.000)	4.298 (0.149)	-0.000 (1.000)	4.255 (0.162)	0.000 (1.000)	4.372 (0.167)	-0.000 (1.000)	4.323 (0.119)	-0.000 (1.000)	4.226 (0.131)	0.000 (1.000)	4.288 (0.146)	0.000 (1.000)	4.345 (0.103)	0.000 (1.000)	4.393 (0.147)	-0.000 (1.000)	4.224 (0.152)	-0.000 (1.000)	4.227 (0.137)	0.000 (1.000)	4.382 (0.127)	-0.000 (1.000)	4.293 (0.131)
Pro	5.106 (0.240)	0.000 (1.000)	5.211 (0.193)	0.000 (1.000)	5.394 (0.146)	0.000 (1.000)	5.233 (0.180)	0.000 (1.000)	5.369 (0.275)	0.000 (1.000)	5.136 (0.250)	-0.000 (1.000)	5.010 (0.274)	0.000 (1.000)	5.059 (0.240)	0.000 (1.000)	5.191 (0.301)	0.000 (1.000)	5.090 (0.304)	-0.000 (1.000)	5.150 (0.226)	-0.000 (1.000)	5.278 (0.272)	0.000 (1.000)	5.170 (0.292)	-0.000 (1.000)	5.187 (0.242)	0.000 (1.000)	5.298 (0.300)	-0.000 (1.000)	5.259 (0.260)	0.000 (1.000)	5.233 (0.242)	0.000 (1.000)	5.237 (0.163)	-0.000 (1.000)	5.313 (0.216)	0.000 (1.000)	5.197 (0.227)	0.000 (1.000)	5.330 (0.155)	0.000 (1.000)	5.205 (0.176)	0.000 (1.000)	5.247 (0.193)	0.000 (1.000)	5.400 (0.253)	-0.000 (1.000)	5.144 (0.255)
Ser	4.854 (0.159)	0.000 (1.000)	4.544 (0.205)	0.000 (1.000)	4.805 (0.107)	0.000 (1.000)	4.730 (0.114)	-0.000 (1.000)	4.601 (0.205)	0.000 (1.000)	4.591 (0.173)	0.000 (1.000)	4.543 (0.204)	-0.000 (1.000)	4.819 (0.159)	-0.000 (1.000)	4.590 (0.207)	0.000 (1.000)	4.639 (0.153)	-0.000 (1.000)	4.689 (0.143)	-0.000 (1.000)	4.772 (0.227)	-0.000 (1.000)	4.579 (0.204)	0.000 (1.000)	4.794 (0.167)	-0.000 (1.000)	4.744 (0.208)	-0.000 (1.000)	4.733 (0.208)	0.000 (1.000)	4.752 (0.190)	0.000 (1.000)	4.664 (0.195)	0.000 (1.000)	4.661 (0.117)	0.000 (1.000)	4.611 (0.225)	0.000 (1.000)	4.792 (0.254)	0.000 (1.000)	4.698 (0.151)	-0.000 (1.000)	4.614 (0.168)	-0.000 (1.000)	4.605 (0.191)	-0.000 (1.000)	4.774 (0.159)
Thr	4.866 (0.129)	0.000 (1.000)	4.813 (0.188)	-0.000 (1.000)	4.867 (0.186)	0.000 (1.000)	4.679 (0.149)	-0.000 (1.000)	4.848 (0.184)	0.000 (1.000)	4.815 (0.240)	0.000 (1.000)	4.710 (0.206)	0.000 (1.000)	4.744 (0.183)	-0.000 (1.000)	4.765 (0.183)	-0.000 (1.000)	4.698 (0.195)	-0.000 (1.000)	4.760 (0.208)	-0.000 (1.000)	4.855 (0.233)	0.000 (1.000)	4.763 (0.176)	0.000 (1.000)	4.809 (0.147)	-0.000 (1.000)	4.756 (0.239)	-0.000 (1.000)	4.900 (0.179)	-0.000 (1.000)	4.774 (0.193)	-0.000 (1.000)	4.796 (0.250)	-0.000 (1.000)	4.797 (0.208)	-0.000 (1.000)	4.706 (0.171)	-0.000 (1.000)	4.910 (0.214)	-0.000 (1.000)	4.780 (0.131)	-0.000 (1.000)	4.787 (0.111)	-0.000 (1.000)	4.722 (0.142)	0.000 (1.000)	4.758 (0.264)
Trp	4.342 (0.146)	-0.000 (1.000)	4.166 (0.243)	-0.000 (1.000)	4.407 (0.259)	-0.000 (1.000)	4.307 (0.144)	0.000 (1.000)	4.271 (0.217)	0.000 (1.000)	4.187 (0.174)	0.000 (1.000)	4.224 (0.179)	-0.000 (1.000)	4.300 (0.155)	-0.000 (1.000)	4.165 (0.180)	0.000 (1.000)	4.114 (0.126)	0.000 (1.000)	4.060 (0.199)	-0.000 (1.000)	4.283 (0.191)	0.000 (1.000)	4.274 (0.149)	0.000 (1.000)	4.311 (0.207)	0.000 (1.000)	4.269 (0.171)	0.000 (1.000)	4.402 (0.161)	0.000 (1.000)	4.387 (0.179)	-0.000 (1.000)	4.250 (0.115)	-0.000 (1.000)	4.324 (0.143)	0.000 (1.000)	4.297 (0.159)	0.000 (1.000)	4.312 (0.180)	0.000 (1.000)	4.288 (0.151)	0.000 (1.000)	4.322 (0.162)	0.000 (1.000)	4.311 (0.181)	0.000 (1.000)	4.189 (0.160)
Tyr	4.375 (0.220)	0.000 (1.000)	4.311 (0.236)	0.000 (1.000)	4.472 (0.248)	0.000 (1.000)	4.257 (0.093)	0.000 (1.000)	4.340 (0.259)	-0.000 (1.000)	4.171 (0.306)	-0.000 (1.000)	4.077 (0.228)	0.000 (1.000)	4.329 (0.188)	-0.000 (1.000)	4.252 (0.264)	-0.000 (1.000)	4.169 (0.118)	0.000 (1.000)	4.127 (0.240)	-0.000 (1.000)	4.311 (0.204)	-0.000 (1.000)	4.330 (0.159)	-0.000 (1.000)	4.326 (0.209)	-0.000 (1.000)	4.161 (0.305)	0.000 (1.000)	4.321 (0.369)	-0.000 (1.000)	4.283 (0.191)	-0.000 (1.000)	4.233 (0.131)	0.000 (1.000)	4.321 (0.206)	0.000 (1.000)	4.261 (0.174)	-0.000 (1.000)	4.264 (0.210)	-0.000 (1.000)	4.318 (0.211)	0.000 (1.000)	4.340 (0.192)	-0.000 (1.000)	4.310 (0.156)	-0.000 (1.000)	4.246 (0.180)
Val	5.433 (0.211)	0.000 (1.000)	5.299 (0.165)	-0.000 (1.000)	5.487 (0.205)	0.000 (1.000)	5.422 (0.067)	0.000 (1.000)	5.371 (0.198)	0.000 (1.000)	5.297 (0.198)	0.000 (1.000)	5.338 (0.195)	0.000 (1.000)	5.383 (0.165)	-0.000 (1.000)	5.323 (0.224)	0.000 (1.000)	5.296 (0.140)	0.000 (1.000)	5.240 (0.183)	0.000 (1.000)	5.453 (0.145)	-0.000 (1.000)	5.418 (0.159)	0.000 (1.000)	5.448 (0.160)	0.000 (1.000)	5.364 (0.233)	-0.000 (1.000)	5.508 (0.168)	0.000 (1.000)	5.452 (0.144)	-0.000 (1.000)	5.380 (0.064)	-0.000 (1.000)	5.370 (0.166)	0.000 (1.000)	5.396 (0.079)	0.000 (1.000)	5.472 (0.142)	-0.000 (1.000)	5.400 (0.187)	-0.000 (1.000)	5.431 (0.139)	0.000 (1.000)	5.327 (0.168)	-0.000 (1.000)	5.372 (0.155)
Ac.Orn	0.451 (0.229)	0.000 (1.000)	0.448 (0.178)	0.000 (1.000)	0.481 (0.250)	0.000 (1.000)	0.600 (0.342)	-0.000 (1.000)	0.579 (0.394)	-0.000 (1.000)	0.466 (0.173)	-0.000 (1.000)	0.383 (0.192)	0.000 (1.000)	0.489 (0.241)	-0.000 (1.000)	0.652 (0.206)	0.000 (1.000)	0.575 (0.227)	-0.000 (1.000)	0.444 (0.300)	0.000 (1.000)	0.513 (0.109)	-0.000 (1.000)	0.661 (0.428)	0.000 (1.000)	0.518 (0.188)	0.000 (1.000)	0.556 (0.271)	0.000 (1.000)	0.629 (0.319)	-0.000 (1.000)	0.605 (0.211)	-0.000 (1.000)	0.444 (0.272)	0.000 (1.000)	0.516 (0.276)	-0.000 (1.000)	0.524 (0.184)	0.000 (1.000)	0.551 (0.330)	-0.000 (1.000)	0.617 (0.366)	0.000 (1.000)	0.405 (0.075)	0.000 (1.000)	0.727 (0.386)	-0.000 (1.000)	0.530 (0.218)
ADMA	0.388 (0.053)	0.000 (1.000)	0.438 (0.069)	-0.000 (1.000)	0.412 (0.067)	-0.000 (1.000)	0.359 (0.082)	0.000 (1.000)	0.559 (0.100)	0.000 (1.000)	0.393 (0.080)	0.000 (1.000)	0.345 (0.063)	-0.000 (1.000)	0.379 (0.055)	0.000 (1.000)	0.384 (0.055)	0.000 (1.000)	0.368 (0.069)	-0.000 (1.000)	0.365 (0.058)	-0.000 (1.000)	0.460 (0.035)	-0.000 (1.000)	0.392 (0.065)	-0.000 (1.000)	0.422 (0.070)	-0.000 (1.000)	0.440 (0.084)	-0.000 (1.000)	0.422 (0.086)	-0.000 (1.000)	0.408 (0.062)	-0.000 (1.000)	0.392 (0.086)	-0.000 (1.000)	0.423 (0.089)	0.000 (1.000)	0.372 (0.103)	0.000 (1.000)	0.451 (0.078)	-0.000 (1.000)	0.476 (0.053)	0.000 (1.000)	0.448 (0.057)	-0.000 (1.000)	0.431 (0.088)	-0.000 (1.000)	0.401 (0.066)
alpha.AAA	0.479 (0.127)	0.000 (1.000)	0.416 (0.062)	0.000 (1.000)	0.514 (0.201)	-0.000 (1.000)	0.437 (0.054)	0.000 (1.000)	0.502 (0.146)	-0.000 (1.000)	0.401 (0.146)	0.000 (1.000)	0.372 (0.105)	0.000 (1.000)	0.390 (0.121)	0.000 (1.000)	0.459 (0.171)	0.000 (1.000)	0.351 (0.071)	-0.000 (1.000)	0.363 (0.099)	-0.000 (1.000)	0.433 (0.091)	0.000 (1.000)	0.454 (0.108)	-0.000 (1.000)	0.461 (0.104)	-0.000 (1.000)	0.453 (0.161)	-0.000 (1.000)	0.469 (0.074)	-0.000 (1.000)	0.468 (0.119)	-0.000 (1.000)	0.538 (0.115)	-0.000 (1.000)	0.473 (0.110)	-0.000 (1.000)	0.434 (0.093)	-0.000 (1.000)	0.449 (0.130)	0.000 (1.000)	0.418 (0.087)	-0.000 (1.000)	0.476 (0.151)	0.000 (1.000)	0.429 (0.126)	-0.000 (1.000)	0.408 (0.110)
Creatinine	4.442 (0.157)	0.000 (1.000)	4.421 (0.163)	0.000 (1.000)	4.309 (0.218)	0.000 (1.000)	4.438 (0.172)	-0.000 (1.000)	4.359 (0.230)	0.000 (1.000)	4.321 (0.150)	-0.000 (1.000)	4.266 (0.125)	0.000 (1.000)	4.331 (0.174)	0.000 (1.000)	4.432 (0.198)	-0.000 (1.000)	4.293 (0.220)	0.000 (1.000)	4.343 (0.152)	-0.000 (1.000)	4.356 (0.177)	-0.000 (1.000)	4.373 (0.178)	-0.000 (1.000)	4.384 (0.136)	-0.000 (1.000)	4.402 (0.175)	0.000 (1.000)	4.436 (0.195)	0.000 (1.000)	4.438 (0.211)	0.000 (1.000)	4.420 (0.159)	-0.000 (1.000)	4.483 (0.161)	-0.000 (1.000)	4.503 (0.131)	-0.000 (1.000)	4.456 (0.159)	-0.000 (1.000)	4.416 (0.253)	-0.000 (1.000)	4.440 (0.227)	0.000 (1.000)	4.367 (0.235)	-0.000 (1.000)	4.264 (0.172)
Kynurenine	1.348 (0.133)	0.000 (1.000)	1.202 (0.143)	0.000 (1.000)	1.388 (0.227)	0.000 (1.000)	1.348 (0.066)	-0.000 (1.000)	1.263 (0.205)	-0.000 (1.000)	1.136 (0.189)	-0.000 (1.000)	1.200 (0.150)	-0.000 (1.000)	1.271 (0.153)	-0.000 (1.000)	1.289 (0.178)	-0.000 (1.000)	1.222 (0.145)	0.000 (1.000)	1.249 (0.156)	0.000 (1.000)	1.237 (0.120)	0.000 (1.000)	1.382 (0.198)	0.000 (1.000)	1.382 (0.224)	-0.000 (1.000)	1.292 (0.161)	0.000 (1.000)	1.372 (0.219)	-0.000 (1.000)	1.386 (0.156)	-0.000 (1.000)	1.217 (0.215)	-0.000 (1.000)	1.277 (0.185)	0.000 (1.000)	1.316 (0.118)	0.000 (1.000)	1.339 (0.234)	0.000 (1.000)	1.328 (0.217)	-0.000 (1.000)	1.392 (0.158)	-0.000 (1.000)	1.463 (0.203)	-0.000 (1.000)	1.224 (0.126)
Met.SO	0.504 (0.116)	-0.000 (1.000)	0.463 (0.124)	-0.000 (1.000)	0.532 (0.083)	0.000 (1.000)	0.449 (0.083)	-0.000 (1.000)	0.471 (0.094)	-0.000 (1.000)	0.484 (0.187)	-0.000 (1.000)	0.364 (0.089)	0.000 (1.000)	0.442 (0.128)	-0.000 (1.000)	0.441 (0.107)	-0.000 (1.000)	0.447 (0.066)	-0.000 (1.000)	0.414 (0.078)	0.000 (1.000)	0.487 (0.114)	-0.000 (1.000)	0.440 (0.082)	-0.000 (1.000)	0.490 (0.079)	-0.000 (1.000)	0.459 (0.093)	-0.000 (1.000)	0.455 (0.107)	-0.000 (1.000)	0.477 (0.054)	0.000 (1.000)	0.394 (0.044)	-0.000 (1.000)	0.463 (0.103)	-0.000 (1.000)	0.457 (0.084)	0.000 (1.000)	0.449 (0.070)	0.000 (1.000)	0.471 (0.048)	0.000 (1.000)	0.449 (0.068)	0.000 (1.000)	0.573 (0.200)	-0.000 (1.000)	0.485 (0.105)
SDMA	0.472 (0.058)	0.000 (1.000)	0.572 (0.087)	-0.000 (1.000)	0.472 (0.111)	0.000 (1.000)	0.432 (0.086)	0.000 (1.000)	0.518 (0.114)	0.000 (1.000)	0.440 (0.092)	-0.000 (1.000)	0.479 (0.092)	0.000 (1.000)	0.429 (0.095)	0.000 (1.000)	0.495 (0.091)	-0.000 (1.000)	0.494 (0.109)	-0.000 (1.000)	0.460 (0.133)	0.000 (1.000)	0.418 (0.051)	-0.000 (1.000)	0.449 (0.102)	0.000 (1.000)	0.452 (0.073)	-0.000 (1.000)	0.612 (0.137)	0.000 (1.000)	0.382 (0.097)	0.000 (1.000)	0.431 (0.098)	0.000 (1.000)	0.434 (0.117)	0.000 (1.000)	0.524 (0.104)	0.000 (1.000)	0.511 (0.085)	-0.000 (1.000)	0.557 (0.118)	-0.000 (1.000)	0.416 (0.082)	-0.000 (1.000)	0.531 (0.113)	0.000 (1.000)	0.401 (0.115)	0.000 (1.000)	0.409 (0.084)
Spermidine	0.075 (0.025)	0.000 (1.000)	0.089 (0.020)	-0.000 (1.000)	0.102 (0.072)	-0.000 (1.000)	0.073 (0.028)	0.000 (1.000)	0.094 (0.047)	0.000 (1.000)	0.080 (0.027)	0.000 (1.000)	0.084 (0.035)	-0.000 (1.000)	0.101 (0.030)	-0.000 (1.000)	0.085 (0.018)	0.000 (1.000)	0.084 (0.023)	-0.000 (1.000)	0.084 (0.034)	0.000 (1.000)	0.095 (0.031)	0.000 (1.000)	0.078 (0.022)	-0.000 (1.000)	0.093 (0.027)	0.000 (1.000)	0.085 (0.019)	0.000 (1.000)	0.097 (0.031)	-0.000 (1.000)	0.088 (0.032)	-0.000 (1.000)	0.092 (0.031)	-0.000 (1.000)	0.072 (0.022)	0.000 (1.000)	0.092 (0.027)	-0.000 (1.000)	0.092 (0.034)	-0.000 (1.000)	0.098 (0.036)	0.000 (1.000)	0.100 (0.022)	0.000 (1.000)	0.073 (0.039)	-0.000 (1.000)	0.079 (0.028)
t4.OH.Pro	2.013 (0.227)	-0.000 (1.000)	2.305 (0.458)	-0.000 (1.000)	2.361 (0.455)	0.000 (1.000)	2.401 (0.511)	0.000 (1.000)	2.424 (0.507)	0.000 (1.000)	2.279 (0.407)	-0.000 (1.000)	2.081 (0.355)	-0.000 (1.000)	2.177 (0.356)	0.000 (1.000)	2.184 (0.143)	0.000 (1.000)	2.166 (0.454)	0.000 (1.000)	2.120 (0.333)	0.000 (1.000)	2.345 (0.471)	-0.000 (1.000)	2.327 (0.471)	0.000 (1.000)	2.386 (0.355)	-0.000 (1.000)	2.411 (0.380)	0.000 (1.000)	2.515 (0.505)	0.000 (1.000)	2.329 (0.449)	-0.000 (1.000)	2.661 (0.306)	0.000 (1.000)	2.486 (0.563)	0.000 (1.000)	2.585 (0.552)	-0.000 (1.000)	2.463 (0.319)	-0.000 (1.000)	2.182 (0.193)	0.000 (1.000)	2.517 (0.606)	0.000 (1.000)	2.291 (0.322)	-0.000 (1.000)	2.249 (0.404)
Taurine	4.768 (0.198)	-0.000 (1.000)	4.634 (0.176)	0.000 (1.000)	4.667 (0.217)	-0.000 (1.000)	4.651 (0.163)	-0.000 (1.000)	4.655 (0.270)	0.000 (1.000)	4.674 (0.186)	0.000 (1.000)	4.632 (0.104)	0.000 (1.000)	4.563 (0.182)	0.000 (1.000)	4.627 (0.160)	-0.000 (1.000)	4.706 (0.160)	0.000 (1.000)	4.671 (0.176)	-0.000 (1.000)	4.743 (0.187)	0.000 (1.000)	4.658 (0.238)	-0.000 (1.000)	4.747 (0.143)	-0.000 (1.000)	4.682 (0.125)	-0.000 (1.000)	4.746 (0.178)	0.000 (1.000)	4.833 (0.204)	0.000 (1.000)	4.770 (0.174)	-0.000 (1.000)	4.764 (0.131)	0.000 (1.000)	4.802 (0.144)	0.000 (1.000)	4.770 (0.165)	0.000 (1.000)	4.711 (0.164)	0.000 (1.000)	4.767 (0.157)	-0.000 (1.000)	4.569 (0.320)	0.000 (1.000)	4.557 (0.175)
total.DMA	0.679 (0.080)	-0.000 (1.000)	0.794 (0.125)	-0.000 (1.000)	0.664 (0.078)	-0.000 (1.000)	0.723 (0.076)	-0.000 (1.000)	0.761 (0.134)	0.000 (1.000)	0.679 (0.099)	0.000 (1.000)	0.646 (0.088)	0.000 (1.000)	0.638 (0.075)	-0.000 (1.000)	0.690 (0.075)	-0.000 (1.000)	0.684 (0.082)	0.000 (1.000)	0.702 (0.126)	0.000 (1.000)	0.719 (0.059)	0.000 (1.000)	0.665 (0.103)	0.000 (1.000)	0.735 (0.074)	-0.000 (1.000)	0.755 (0.101)	-0.000 (1.000)	0.703 (0.119)	-0.000 (1.000)	0.614 (0.073)	0.000 (1.000)	0.668 (0.095)	0.000 (1.000)	0.712 (0.110)	0.000 (1.000)	0.608 (0.079)	0.000 (1.000)	0.735 (0.136)	0.000 (1.000)	0.670 (0.080)	0.000 (1.000)	0.777 (0.062)	0.000 (1.000)	0.671 (0.141)	-0.000 (1.000)	0.673 (0.074)
C0	3.629 (0.171)	-0.000 (1.000)	3.502 (0.300)	0.000 (1.000)	3.698 (0.192)	-0.000 (1.000)	3.588 (0.121)	0.000 (1.000)	3.595 (0.228)	-0.000 (1.000)	3.554 (0.188)	0.000 (1.000)	3.391 (0.194)	0.000 (1.000)	3.524 (0.162)	0.000 (1.000)	3.458 (0.212)	-0.000 (1.000)	3.412 (0.201)	-0.000 (1.000)	3.535 (0.300)	0.000 (1.000)	3.669 (0.166)	0.000 (1.000)	3.572 (0.210)	0.000 (1.000)	3.622 (0.201)	0.000 (1.000)	3.548 (0.318)	0.000 (1.000)	3.563 (0.229)	0.000 (1.000)	3.686 (0.191)	-0.000 (1.000)	3.641 (0.152)	0.000 (1.000)	3.693 (0.248)	0.000 (1.000)	3.547 (0.222)	0.000 (1.000)	3.609 (0.200)	0.000 (1.000)	3.638 (0.119)	-0.000 (1.000)	3.665 (0.178)	0.000 (1.000)	3.617 (0.082)	0.000 (1.000)	3.513 (0.170)
C2	2.226 (0.328)	-0.000 (1.000)	2.259 (0.382)	0.000 (1.000)	2.046 (0.287)	-0.000 (1.000)	2.151 (0.349)	0.000 (1.000)	2.083 (0.166)	-0.000 (1.000)	1.930 (0.290)	0.000 (1.000)	1.921 (0.189)	-0.000 (1.000)	1.997 (0.199)	-0.000 (1.000)	2.038 (0.214)	0.000 (1.000)	1.951 (0.225)	-0.000 (1.000)	2.052 (0.309)	-0.000 (1.000)	2.104 (0.196)	-0.000 (1.000)	1.954 (0.320)	-0.000 (1.000)	2.031 (0.218)	0.000 (1.000)	2.018 (0.218)	0.000 (1.000)	2.031 (0.330)	0.000 (1.000)	2.145 (0.276)	0.000 (1.000)	1.973 (0.246)	0.000 (1.000)	2.076 (0.266)	-0.000 (1.000)	1.989 (0.302)	0.000 (1.000)	2.101 (0.240)	0.000 (1.000)	2.056 (0.232)	-0.000 (1.000)	2.124 (0.283)	0.000 (1.000)	2.005 (0.324)	-0.000 (1.000)	2.098 (0.298)
C3	0.330 (0.081)	0.000 (1.000)	0.279 (0.079)	0.000 (1.000)	0.382 (0.106)	-0.000 (1.000)	0.346 (0.062)	0.000 (1.000)	0.337 (0.073)	-0.000 (1.000)	0.322 (0.103)	-0.000 (1.000)	0.307 (0.082)	-0.000 (1.000)	0.346 (0.122)	0.000 (1.000)	0.309 (0.084)	-0.000 (1.000)	0.267 (0.061)	0.000 (1.000)	0.298 (0.082)	0.000 (1.000)	0.332 (0.078)	-0.000 (1.000)	0.326 (0.085)	-0.000 (1.000)	0.349 (0.081)	-0.000 (1.000)	0.308 (0.102)	-0.000 (1.000)	0.340 (0.125)	0.000 (1.000)	0.393 (0.068)	0.000 (1.000)	0.353 (0.056)	0.000 (1.000)	0.348 (0.083)	0.000 (1.000)	0.291 (0.097)	-0.000 (1.000)	0.351 (0.078)	0.000 (1.000)	0.312 (0.058)	-0.000 (1.000)	0.350 (0.075)	0.000 (1.000)	0.346 (0.081)	0.000 (1.000)	0.323 (0.087)
C3.DC..C4.OH.	0.044 (0.010)	0.000 (1.000)	0.060 (0.031)	0.000 (1.000)	0.054 (0.025)	0.000 (1.000)	0.043 (0.009)	-0.000 (1.000)	0.049 (0.012)	-0.000 (1.000)	0.041 (0.011)	-0.000 (1.000)	0.040 (0.011)	-0.000 (1.000)	0.040 (0.007)	0.000 (1.000)	0.045 (0.011)	-0.000 (1.000)	0.043 (0.016)	-0.000 (1.000)	0.046 (0.014)	0.000 (1.000)	0.046 (0.009)	0.000 (1.000)	0.046 (0.011)	-0.000 (1.000)	0.054 (0.024)	0.000 (1.000)	0.044 (0.010)	0.000 (1.000)	0.056 (0.027)	0.000 (1.000)	0.043 (0.011)	-0.000 (1.000)	0.050 (0.026)	-0.000 (1.000)	0.041 (0.009)	-0.000 (1.000)	0.063 (0.049)	0.000 (1.000)	0.047 (0.015)	0.000 (1.000)	0.043 (0.012)	-0.000 (1.000)	0.042 (0.006)	-0.000 (1.000)	0.053 (0.017)	-0.000 (1.000)	0.049 (0.018)
C4	0.201 (0.067)	-0.000 (1.000)	0.228 (0.095)	0.000 (1.000)	0.236 (0.054)	-0.000 (1.000)	0.198 (0.035)	0.000 (1.000)	0.175 (0.041)	-0.000 (1.000)	0.169 (0.047)	-0.000 (1.000)	0.189 (0.061)	-0.000 (1.000)	0.184 (0.050)	-0.000 (1.000)	0.196 (0.078)	-0.000 (1.000)	0.161 (0.093)	0.000 (1.000)	0.187 (0.064)	0.000 (1.000)	0.207 (0.062)	0.000 (1.000)	0.198 (0.075)	-0.000 (1.000)	0.219 (0.067)	0.000 (1.000)	0.195 (0.091)	-0.000 (1.000)	0.192 (0.085)	0.000 (1.000)	0.238 (0.052)	0.000 (1.000)	0.218 (0.076)	-0.000 (1.000)	0.207 (0.079)	0.000 (1.000)	0.173 (0.060)	0.000 (1.000)	0.227 (0.079)	-0.000 (1.000)	0.153 (0.042)	0.000 (1.000)	0.186 (0.058)	-0.000 (1.000)	0.234 (0.063)	0.000 (1.000)	0.187 (0.075)
C4.1	0.035 (0.003)	0.000 (1.000)	0.037 (0.004)	0.000 (1.000)	0.040 (0.007)	-0.000 (1.000)	0.042 (0.006)	0.000 (1.000)	0.042 (0.006)	0.000 (1.000)	0.034 (0.005)	-0.000 (1.000)	0.033 (0.005)	-0.000 (1.000)	0.033 (0.005)	-0.000 (1.000)	0.033 (0.003)	0.000 (1.000)	0.033 (0.005)	0.000 (1.000)	0.032 (0.005)	-0.000 (1.000)	0.035 (0.005)	-0.000 (1.000)	0.036 (0.006)	-0.000 (1.000)	0.038 (0.006)	0.000 (1.000)	0.035 (0.006)	0.000 (1.000)	0.036 (0.004)	-0.000 (1.000)	0.036 (0.003)	-0.000 (1.000)	0.042 (0.005)	0.000 (1.000)	0.034 (0.006)	-0.000 (1.000)	0.030 (0.005)	-0.000 (1.000)	0.042 (0.007)	-0.000 (1.000)	0.037 (0.005)	0.000 (1.000)	0.037 (0.006)	-0.000 (1.000)	0.035 (0.006)	-0.000 (1.000)	0.040 (0.014)
C5	0.150 (0.038)	0.000 (1.000)	0.134 (0.072)	0.000 (1.000)	0.184 (0.103)	-0.000 (1.000)	0.129 (0.030)	-0.000 (1.000)	0.138 (0.051)	0.000 (1.000)	0.114 (0.037)	0.000 (1.000)	0.104 (0.034)	-0.000 (1.000)	0.104 (0.024)	0.000 (1.000)	0.123 (0.043)	-0.000 (1.000)	0.114 (0.045)	0.000 (1.000)	0.136 (0.031)	-0.000 (1.000)	0.156 (0.033)	-0.000 (1.000)	0.123 (0.041)	0.000 (1.000)	0.147 (0.028)	0.000 (1.000)	0.120 (0.034)	0.000 (1.000)	0.144 (0.047)	-0.000 (1.000)	0.158 (0.043)	-0.000 (1.000)	0.148 (0.041)	0.000 (1.000)	0.153 (0.030)	0.000 (1.000)	0.131 (0.043)	-0.000 (1.000)	0.131 (0.025)	0.000 (1.000)	0.138 (0.030)	-0.000 (1.000)	0.157 (0.042)	0.000 (1.000)	0.156 (0.027)	0.000 (1.000)	0.147 (0.045)
C7.DC	0.050 (0.017)	-0.000 (1.000)	0.063 (0.021)	-0.000 (1.000)	0.056 (0.030)	0.000 (1.000)	0.045 (0.014)	0.000 (1.000)	0.043 (0.012)	-0.000 (1.000)	0.043 (0.011)	0.000 (1.000)	0.040 (0.010)	0.000 (1.000)	0.050 (0.010)	-0.000 (1.000)	0.052 (0.025)	-0.000 (1.000)	0.043 (0.013)	-0.000 (1.000)	0.056 (0.033)	-0.000 (1.000)	0.045 (0.011)	0.000 (1.000)	0.043 (0.012)	-0.000 (1.000)	0.045 (0.013)	-0.000 (1.000)	0.040 (0.012)	-0.000 (1.000)	0.041 (0.022)	0.000 (1.000)	0.043 (0.015)	-0.000 (1.000)	0.035 (0.009)	0.000 (1.000)	0.043 (0.012)	0.000 (1.000)	0.046 (0.012)	-0.000 (1.000)	0.048 (0.012)	0.000 (1.000)	0.051 (0.015)	-0.000 (1.000)	0.046 (0.017)	0.000 (1.000)	0.054 (0.025)	-0.000 (1.000)	0.047 (0.014)
C8	0.200 (0.072)	0.000 (1.000)	0.393 (0.444)	-0.000 (1.000)	0.218 (0.088)	0.000 (1.000)	0.213 (0.088)	0.000 (1.000)	0.185 (0.033)	0.000 (1.000)	0.190 (0.064)	0.000 (1.000)	0.179 (0.058)	-0.000 (1.000)	0.180 (0.041)	-0.000 (1.000)	0.212 (0.070)	0.000 (1.000)	0.234 (0.191)	-0.000 (1.000)	0.225 (0.100)	0.000 (1.000)	0.219 (0.067)	0.000 (1.000)	0.197 (0.079)	0.000 (1.000)	0.194 (0.095)	-0.000 (1.000)	0.155 (0.040)	0.000 (1.000)	0.170 (0.060)	0.000 (1.000)	0.193 (0.078)	-0.000 (1.000)	0.173 (0.044)	0.000 (1.000)	0.183 (0.047)	-0.000 (1.000)	0.199 (0.095)	0.000 (1.000)	0.207 (0.058)	0.000 (1.000)	0.212 (0.057)	0.000 (1.000)	0.185 (0.053)	0.000 (1.000)	0.254 (0.206)	-0.000 (1.000)	0.234 (0.126)
C9	0.031 (0.011)	0.000 (1.000)	0.048 (0.017)	0.000 (1.000)	0.051 (0.041)	-0.000 (1.000)	0.034 (0.019)	0.000 (1.000)	0.033 (0.025)	-0.000 (1.000)	0.029 (0.010)	-0.000 (1.000)	0.031 (0.013)	-0.000 (1.000)	0.025 (0.008)	0.000 (1.000)	0.035 (0.013)	0.000 (1.000)	0.035 (0.013)	0.000 (1.000)	0.032 (0.009)	-0.000 (1.000)	0.045 (0.023)	-0.000 (1.000)	0.039 (0.017)	-0.000 (1.000)	0.032 (0.009)	0.000 (1.000)	0.030 (0.009)	0.000 (1.000)	0.034 (0.017)	-0.000 (1.000)	0.047 (0.026)	-0.000 (1.000)	0.033 (0.009)	-0.000 (1.000)	0.040 (0.019)	-0.000 (1.000)	0.033 (0.013)	-0.000 (1.000)	0.040 (0.015)	-0.000 (1.000)	0.046 (0.017)	-0.000 (1.000)	0.032 (0.012)	0.000 (1.000)	0.047 (0.032)	-0.000 (1.000)	0.033 (0.014)
C10	0.276 (0.111)	0.000 (1.000)	0.536 (0.546)	-0.000 (1.000)	0.306 (0.130)	-0.000 (1.000)	0.282 (0.092)	-0.000 (1.000)	0.261 (0.054)	-0.000 (1.000)	0.250 (0.086)	0.000 (1.000)	0.249 (0.084)	-0.000 (1.000)	0.262 (0.065)	0.000 (1.000)	0.301 (0.110)	0.000 (1.000)	0.321 (0.225)	0.000 (1.000)	0.309 (0.145)	-0.000 (1.000)	0.284 (0.096)	0.000 (1.000)	0.269 (0.100)	0.000 (1.000)	0.285 (0.112)	0.000 (1.000)	0.245 (0.067)	-0.000 (1.000)	0.270 (0.118)	-0.000 (1.000)	0.266 (0.107)	0.000 (1.000)	0.262 (0.072)	0.000 (1.000)	0.279 (0.077)	0.000 (1.000)	0.260 (0.101)	0.000 (1.000)	0.287 (0.082)	0.000 (1.000)	0.289 (0.086)	-0.000 (1.000)	0.248 (0.071)	0.000 (1.000)	0.315 (0.233)	-0.000 (1.000)	0.262 (0.126)
C10.1	0.130 (0.054)	0.000 (1.000)	0.189 (0.087)	0.000 (1.000)	0.135 (0.040)	-0.000 (1.000)	0.128 (0.039)	-0.000 (1.000)	0.122 (0.023)	0.000 (1.000)	0.119 (0.030)	-0.000 (1.000)	0.108 (0.030)	-0.000 (1.000)	0.122 (0.023)	0.000 (1.000)	0.129 (0.038)	-0.000 (1.000)	0.129 (0.049)	0.000 (1.000)	0.124 (0.045)	-0.000 (1.000)	0.129 (0.037)	-0.000 (1.000)	0.120 (0.040)	-0.000 (1.000)	0.125 (0.042)	0.000 (1.000)	0.129 (0.043)	-0.000 (1.000)	0.118 (0.043)	-0.000 (1.000)	0.127 (0.037)	-0.000 (1.000)	0.116 (0.028)	-0.000 (1.000)	0.141 (0.038)	0.000 (1.000)	0.129 (0.053)	-0.000 (1.000)	0.138 (0.042)	0.000 (1.000)	0.131 (0.026)	0.000 (1.000)	0.122 (0.040)	0.000 (1.000)	0.150 (0.087)	-0.000 (1.000)	0.142 (0.073)
C12	0.138 (0.068)	-0.000 (1.000)	0.298 (0.350)	0.000 (1.000)	0.148 (0.065)	0.000 (1.000)	0.135 (0.038)	0.000 (1.000)	0.133 (0.031)	-0.000 (1.000)	0.123 (0.037)	0.000 (1.000)	0.108 (0.031)	-0.000 (1.000)	0.129 (0.032)	0.000 (1.000)	0.159 (0.076)	0.000 (1.000)	0.155 (0.092)	-0.000 (1.000)	0.141 (0.085)	0.000 (1.000)	0.149 (0.043)	0.000 (1.000)	0.131 (0.043)	0.000 (1.000)	0.132 (0.033)	0.000 (1.000)	0.127 (0.044)	-0.000 (1.000)	0.136 (0.079)	0.000 (1.000)	0.129 (0.052)	-0.000 (1.000)	0.115 (0.039)	0.000 (1.000)	0.150 (0.053)	0.000 (1.000)	0.115 (0.029)	-0.000 (1.000)	0.139 (0.030)	0.000 (1.000)	0.137 (0.042)	0.000 (1.000)	0.117 (0.039)	0.000 (1.000)	0.130 (0.054)	0.000 (1.000)	0.118 (0.035)
C12.1	0.135 (0.051)	-0.000 (1.000)	0.216 (0.123)	0.000 (1.000)	0.136 (0.052)	0.000 (1.000)	0.121 (0.029)	0.000 (1.000)	0.126 (0.026)	0.000 (1.000)	0.115 (0.031)	-0.000 (1.000)	0.104 (0.023)	-0.000 (1.000)	0.125 (0.028)	0.000 (1.000)	0.136 (0.063)	-0.000 (1.000)	0.128 (0.039)	-0.000 (1.000)	0.137 (0.076)	0.000 (1.000)	0.144 (0.065)	0.000 (1.000)	0.128 (0.045)	0.000 (1.000)	0.117 (0.031)	-0.000 (1.000)	0.132 (0.046)	-0.000 (1.000)	0.120 (0.050)	-0.000 (1.000)	0.140 (0.051)	-0.000 (1.000)	0.120 (0.038)	0.000 (1.000)	0.142 (0.053)	-0.000 (1.000)	0.126 (0.030)	0.000 (1.000)	0.135 (0.033)	-0.000 (1.000)	0.123 (0.037)	-0.000 (1.000)	0.117 (0.027)	-0.000 (1.000)	0.133 (0.051)	-0.000 (1.000)	0.117 (0.034)
C14	0.051 (0.022)	0.000 (1.000)	0.096 (0.102)	-0.000 (1.000)	0.050 (0.018)	0.000 (1.000)	0.044 (0.010)	-0.000 (1.000)	0.047 (0.010)	0.000 (1.000)	0.039 (0.008)	-0.000 (1.000)	0.041 (0.008)	0.000 (1.000)	0.043 (0.009)	-0.000 (1.000)	0.053 (0.017)	-0.000 (1.000)	0.049 (0.022)	-0.000 (1.000)	0.045 (0.017)	-0.000 (1.000)	0.047 (0.009)	0.000 (1.000)	0.048 (0.013)	0.000 (1.000)	0.047 (0.012)	-0.000 (1.000)	0.044 (0.014)	0.000 (1.000)	0.053 (0.024)	-0.000 (1.000)	0.050 (0.014)	0.000 (1.000)	0.045 (0.006)	0.000 (1.000)	0.051 (0.016)	0.000 (1.000)	0.043 (0.008)	-0.000 (1.000)	0.050 (0.010)	0.000 (1.000)	0.045 (0.010)	-0.000 (1.000)	0.045 (0.008)	-0.000 (1.000)	0.039 (0.011)	-0.000 (1.000)	0.043 (0.010)
C14.1	0.108 (0.049)	0.000 (1.000)	0.228 (0.226)	0.000 (1.000)	0.097 (0.037)	-0.000 (1.000)	0.086 (0.033)	-0.000 (1.000)	0.089 (0.023)	0.000 (1.000)	0.074 (0.021)	0.000 (1.000)	0.073 (0.022)	-0.000 (1.000)	0.090 (0.029)	0.000 (1.000)	0.105 (0.045)	0.000 (1.000)	0.095 (0.049)	-0.000 (1.000)	0.105 (0.070)	0.000 (1.000)	0.099 (0.036)	0.000 (1.000)	0.085 (0.032)	-0.000 (1.000)	0.081 (0.024)	0.000 (1.000)	0.093 (0.036)	0.000 (1.000)	0.096 (0.057)	-0.000 (1.000)	0.088 (0.035)	0.000 (1.000)	0.073 (0.022)	-0.000 (1.000)	0.109 (0.045)	-0.000 (1.000)	0.085 (0.026)	-0.000 (1.000)	0.094 (0.031)	0.000 (1.000)	0.087 (0.028)	0.000 (1.000)	0.085 (0.025)	-0.000 (1.000)	0.088 (0.041)	-0.000 (1.000)	0.086 (0.031)
C14.1.OH	0.017 (0.006)	0.000 (1.000)	0.023 (0.005)	-0.000 (1.000)	0.017 (0.005)	-0.000 (1.000)	0.015 (0.004)	0.000 (1.000)	0.017 (0.004)	-0.000 (1.000)	0.014 (0.004)	-0.000 (1.000)	0.013 (0.003)	-0.000 (1.000)	0.014 (0.003)	-0.000 (1.000)	0.018 (0.006)	0.000 (1.000)	0.015 (0.004)	0.000 (1.000)	0.015 (0.007)	0.000 (1.000)	0.018 (0.005)	-0.000 (1.000)	0.019 (0.006)	0.000 (1.000)	0.014 (0.003)	-0.000 (1.000)	0.014 (0.004)	-0.000 (1.000)	0.015 (0.007)	0.000 (1.000)	0.014 (0.004)	0.000 (1.000)	0.014 (0.004)	-0.000 (1.000)	0.018 (0.007)	-0.000 (1.000)	0.015 (0.004)	-0.000 (1.000)	0.017 (0.004)	0.000 (1.000)	0.018 (0.003)	-0.000 (1.000)	0.017 (0.004)	-0.000 (1.000)	0.017 (0.006)	0.000 (1.000)	0.016 (0.004)
C14.2	0.038 (0.019)	-0.000 (1.000)	0.069 (0.056)	0.000 (1.000)	0.034 (0.011)	0.000 (1.000)	0.031 (0.011)	-0.000 (1.000)	0.029 (0.008)	-0.000 (1.000)	0.026 (0.008)	-0.000 (1.000)	0.028 (0.009)	-0.000 (1.000)	0.032 (0.010)	-0.000 (1.000)	0.033 (0.016)	0.000 (1.000)	0.032 (0.015)	0.000 (1.000)	0.032 (0.019)	0.000 (1.000)	0.034 (0.011)	0.000 (1.000)	0.027 (0.011)	-0.000 (1.000)	0.029 (0.009)	-0.000 (1.000)	0.031 (0.016)	-0.000 (1.000)	0.032 (0.017)	-0.000 (1.000)	0.029 (0.012)	0.000 (1.000)	0.025 (0.010)	0.000 (1.000)	0.036 (0.013)	0.000 (1.000)	0.028 (0.010)	-0.000 (1.000)	0.033 (0.013)	0.000 (1.000)	0.033 (0.014)	-0.000 (1.000)	0.033 (0.014)	0.000 (1.000)	0.033 (0.015)	0.000 (1.000)	0.028 (0.013)
C14.2.OH	0.009 (0.002)	0.000 (1.000)	0.013 (0.003)	0.000 (1.000)	0.011 (0.003)	0.000 (1.000)	0.009 (0.002)	0.000 (1.000)	0.009 (0.001)	-0.000 (1.000)	0.009 (0.002)	0.000 (1.000)	0.009 (0.002)	0.000 (1.000)	0.009 (0.003)	-0.000 (1.000)	0.008 (0.002)	-0.000 (1.000)	0.009 (0.002)	-0.000 (1.000)	0.010 (0.003)	-0.000 (1.000)	0.010 (0.003)	-0.000 (1.000)	0.009 (0.002)	-0.000 (1.000)	0.009 (0.002)	-0.000 (1.000)	0.008 (0.002)	-0.000 (1.000)	0.008 (0.003)	-0.000 (1.000)	0.010 (0.003)	0.000 (1.000)	0.008 (0.002)	-0.000 (1.000)	0.011 (0.003)	0.000 (1.000)	0.009 (0.002)	-0.000 (1.000)	0.011 (0.002)	-0.000 (1.000)	0.012 (0.002)	0.000 (1.000)	0.009 (0.001)	0.000 (1.000)	0.011 (0.003)	-0.000 (1.000)	0.011 (0.003)
C16	0.143 (0.042)	0.000 (1.000)	0.156 (0.047)	0.000 (1.000)	0.131 (0.038)	0.000 (1.000)	0.130 (0.034)	0.000 (1.000)	0.133 (0.029)	0.000 (1.000)	0.110 (0.024)	-0.000 (1.000)	0.106 (0.018)	-0.000 (1.000)	0.119 (0.023)	-0.000 (1.000)	0.119 (0.026)	-0.000 (1.000)	0.106 (0.019)	-0.000 (1.000)	0.106 (0.026)	0.000 (1.000)	0.143 (0.028)	-0.000 (1.000)	0.114 (0.025)	-0.000 (1.000)	0.112 (0.020)	-0.000 (1.000)	0.130 (0.027)	-0.000 (1.000)	0.125 (0.040)	0.000 (1.000)	0.124 (0.025)	-0.000 (1.000)	0.122 (0.019)	-0.000 (1.000)	0.129 (0.037)	-0.000 (1.000)	0.127 (0.030)	0.000 (1.000)	0.133 (0.026)	0.000 (1.000)	0.119 (0.023)	-0.000 (1.000)	0.134 (0.020)	0.000 (1.000)	0.109 (0.026)	-0.000 (1.000)	0.104 (0.024)
C16.1.OH	0.010 (0.003)	-0.000 (1.000)	0.014 (0.002)	-0.000 (1.000)	0.011 (0.003)	0.000 (1.000)	0.011 (0.003)	-0.000 (1.000)	0.010 (0.002)	0.000 (1.000)	0.010 (0.003)	0.000 (1.000)	0.009 (0.002)	-0.000 (1.000)	0.010 (0.002)	0.000 (1.000)	0.010 (0.002)	0.000 (1.000)	0.010 (0.002)	0.000 (1.000)	0.012 (0.002)	-0.000 (1.000)	0.011 (0.002)	0.000 (1.000)	0.010 (0.002)	-0.000 (1.000)	0.009 (0.002)	0.000 (1.000)	0.010 (0.003)	0.000 (1.000)	0.009 (0.003)	-0.000 (1.000)	0.013 (0.003)	0.000 (1.000)	0.009 (0.002)	0.000 (1.000)	0.012 (0.003)	-0.000 (1.000)	0.010 (0.002)	-0.000 (1.000)	0.013 (0.002)	0.000 (1.000)	0.011 (0.002)	0.000 (1.000)	0.010 (0.002)	0.000 (1.000)	0.013 (0.003)	-0.000 (1.000)	0.011 (0.003)
C16.2	0.012 (0.005)	0.000 (1.000)	0.022 (0.020)	-0.000 (1.000)	0.010 (0.002)	-0.000 (1.000)	0.012 (0.004)	-0.000 (1.000)	0.011 (0.002)	0.000 (1.000)	0.008 (0.002)	0.000 (1.000)	0.009 (0.002)	0.000 (1.000)	0.010 (0.002)	0.000 (1.000)	0.011 (0.004)	-0.000 (1.000)	0.010 (0.007)	0.000 (1.000)	0.009 (0.003)	0.000 (1.000)	0.012 (0.003)	0.000 (1.000)	0.012 (0.003)	0.000 (1.000)	0.010 (0.004)	0.000 (1.000)	0.010 (0.003)	0.000 (1.000)	0.011 (0.005)	-0.000 (1.000)	0.011 (0.003)	-0.000 (1.000)	0.009 (0.001)	0.000 (1.000)	0.011 (0.003)	-0.000 (1.000)	0.009 (0.002)	0.000 (1.000)	0.011 (0.003)	0.000 (1.000)	0.010 (0.002)	0.000 (1.000)	0.011 (0.003)	0.000 (1.000)	0.011 (0.004)	0.000 (1.000)	0.009 (0.003)
C18	0.061 (0.023)	0.000 (1.000)	0.060 (0.017)	0.000 (1.000)	0.055 (0.016)	-0.000 (1.000)	0.061 (0.027)	-0.000 (1.000)	0.058 (0.016)	-0.000 (1.000)	0.046 (0.010)	-0.000 (1.000)	0.050 (0.012)	0.000 (1.000)	0.049 (0.009)	-0.000 (1.000)	0.047 (0.010)	0.000 (1.000)	0.048 (0.016)	0.000 (1.000)	0.047 (0.012)	0.000 (1.000)	0.058 (0.013)	0.000 (1.000)	0.053 (0.013)	-0.000 (1.000)	0.057 (0.012)	0.000 (1.000)	0.056 (0.015)	0.000 (1.000)	0.054 (0.022)	0.000 (1.000)	0.067 (0.015)	0.000 (1.000)	0.058 (0.010)	0.000 (1.000)	0.061 (0.014)	0.000 (1.000)	0.053 (0.013)	0.000 (1.000)	0.054 (0.011)	0.000 (1.000)	0.051 (0.004)	-0.000 (1.000)	0.054 (0.013)	0.000 (1.000)	0.050 (0.018)	0.000 (1.000)	0.045 (0.013)
C18.1	0.168 (0.051)	-0.000 (1.000)	0.192 (0.067)	0.000 (1.000)	0.139 (0.037)	0.000 (1.000)	0.141 (0.048)	-0.000 (1.000)	0.144 (0.036)	-0.000 (1.000)	0.117 (0.023)	0.000 (1.000)	0.119 (0.025)	-0.000 (1.000)	0.135 (0.025)	0.000 (1.000)	0.129 (0.019)	0.000 (1.000)	0.110 (0.021)	0.000 (1.000)	0.132 (0.029)	-0.000 (1.000)	0.151 (0.029)	-0.000 (1.000)	0.134 (0.033)	-0.000 (1.000)	0.130 (0.028)	0.000 (1.000)	0.141 (0.028)	0.000 (1.000)	0.133 (0.041)	-0.000 (1.000)	0.148 (0.035)	-0.000 (1.000)	0.126 (0.012)	0.000 (1.000)	0.147 (0.041)	-0.000 (1.000)	0.132 (0.030)	0.000 (1.000)	0.156 (0.036)	0.000 (1.000)	0.125 (0.025)	0.000 (1.000)	0.144 (0.027)	0.000 (1.000)	0.125 (0.039)	0.000 (1.000)	0.125 (0.027)
C18.2	0.054 (0.024)	0.000 (1.000)	0.059 (0.024)	0.000 (1.000)	0.041 (0.006)	0.000 (1.000)	0.042 (0.008)	-0.000 (1.000)	0.041 (0.011)	-0.000 (1.000)	0.038 (0.009)	-0.000 (1.000)	0.039 (0.010)	-0.000 (1.000)	0.044 (0.011)	0.000 (1.000)	0.039 (0.008)	0.000 (1.000)	0.035 (0.009)	0.000 (1.000)	0.043 (0.011)	-0.000 (1.000)	0.040 (0.007)	0.000 (1.000)	0.039 (0.011)	0.000 (1.000)	0.046 (0.009)	0.000 (1.000)	0.047 (0.016)	0.000 (1.000)	0.045 (0.012)	-0.000 (1.000)	0.047 (0.010)	0.000 (1.000)	0.040 (0.007)	0.000 (1.000)	0.047 (0.014)	-0.000 (1.000)	0.042 (0.012)	-0.000 (1.000)	0.051 (0.015)	-0.000 (1.000)	0.043 (0.010)	0.000 (1.000)	0.047 (0.015)	0.000 (1.000)	0.045 (0.013)	0.000 (1.000)	0.040 (0.011)
lysoPC.a.C16.0	4.202 (0.182)	-0.000 (1.000)	4.124 (0.173)	0.000 (1.000)	4.066 (0.216)	0.000 (1.000)	4.184 (0.182)	0.000 (1.000)	4.109 (0.259)	-0.000 (1.000)	4.016 (0.207)	-0.000 (1.000)	4.054 (0.199)	-0.000 (1.000)	4.143 (0.171)	0.000 (1.000)	4.093 (0.182)	-0.000 (1.000)	3.947 (0.207)	0.000 (1.000)	3.925 (0.228)	0.000 (1.000)	4.219 (0.322)	0.000 (1.000)	4.155 (0.200)	0.000 (1.000)	4.140 (0.169)	0.000 (1.000)	4.265 (0.185)	0.000 (1.000)	4.164 (0.176)	-0.000 (1.000)	4.262 (0.123)	-0.000 (1.000)	4.232 (0.149)	-0.000 (1.000)	4.270 (0.159)	0.000 (1.000)	4.171 (0.159)	-0.000 (1.000)	4.223 (0.214)	-0.000 (1.000)	4.128 (0.191)	0.000 (1.000)	4.171 (0.251)	-0.000 (1.000)	4.179 (0.147)	0.000 (1.000)	4.058 (0.259)
lysoPC.a.C16.1	1.201 (0.121)	-0.000 (1.000)	1.339 (0.414)	-0.000 (1.000)	1.238 (0.282)	0.000 (1.000)	1.153 (0.137)	-0.000 (1.000)	1.264 (0.299)	-0.000 (1.000)	1.151 (0.254)	0.000 (1.000)	1.103 (0.199)	-0.000 (1.000)	1.183 (0.171)	-0.000 (1.000)	1.182 (0.206)	0.000 (1.000)	1.058 (0.151)	-0.000 (1.000)	1.016 (0.169)	-0.000 (1.000)	1.299 (0.287)	-0.000 (1.000)	1.253 (0.232)	0.000 (1.000)	1.161 (0.192)	0.000 (1.000)	1.258 (0.184)	-0.000 (1.000)	1.175 (0.183)	0.000 (1.000)	1.285 (0.194)	-0.000 (1.000)	1.267 (0.181)	0.000 (1.000)	1.348 (0.304)	-0.000 (1.000)	1.214 (0.272)	-0.000 (1.000)	1.211 (0.198)	-0.000 (1.000)	1.163 (0.227)	-0.000 (1.000)	1.302 (0.304)	-0.000 (1.000)	1.207 (0.126)	-0.000 (1.000)	1.214 (0.217)
lysoPC.a.C17.0	0.821 (0.095)	-0.000 (1.000)	0.737 (0.174)	0.000 (1.000)	0.711 (0.180)	0.000 (1.000)	0.842 (0.132)	-0.000 (1.000)	0.730 (0.161)	-0.000 (1.000)	0.684 (0.180)	-0.000 (1.000)	0.770 (0.148)	-0.000 (1.000)	0.827 (0.130)	-0.000 (1.000)	0.792 (0.132)	-0.000 (1.000)	0.736 (0.141)	0.000 (1.000)	0.708 (0.166)	-0.000 (1.000)	0.730 (0.166)	-0.000 (1.000)	0.803 (0.158)	0.000 (1.000)	0.768 (0.180)	0.000 (1.000)	0.884 (0.136)	-0.000 (1.000)	0.759 (0.161)	0.000 (1.000)	0.871 (0.111)	0.000 (1.000)	0.782 (0.092)	-0.000 (1.000)	0.866 (0.147)	-0.000 (1.000)	0.758 (0.126)	0.000 (1.000)	0.909 (0.161)	0.000 (1.000)	0.817 (0.111)	0.000 (1.000)	0.788 (0.148)	0.000 (1.000)	0.833 (0.198)	-0.000 (1.000)	0.766 (0.139)
lysoPC.a.C18.0	2.942 (0.205)	-0.000 (1.000)	2.831 (0.171)	-0.000 (1.000)	2.865 (0.261)	-0.000 (1.000)	2.980 (0.176)	-0.000 (1.000)	2.850 (0.288)	-0.000 (1.000)	2.727 (0.309)	-0.000 (1.000)	2.816 (0.161)	0.000 (1.000)	2.865 (0.142)	0.000 (1.000)	2.833 (0.204)	0.000 (1.000)	2.771 (0.211)	0.000 (1.000)	2.662 (0.270)	0.000 (1.000)	2.923 (0.321)	-0.000 (1.000)	2.939 (0.176)	-0.000 (1.000)	2.931 (0.206)	-0.000 (1.000)	3.058 (0.249)	-0.000 (1.000)	2.895 (0.270)	0.000 (1.000)	3.022 (0.159)	-0.000 (1.000)	2.931 (0.108)	0.000 (1.000)	3.022 (0.140)	0.000 (1.000)	2.907 (0.173)	0.000 (1.000)	2.968 (0.211)	-0.000 (1.000)	2.875 (0.119)	-0.000 (1.000)	2.852 (0.253)	-0.000 (1.000)	2.924 (0.177)	-0.000 (1.000)	2.796 (0.306)
lysoPC.a.C18.1	2.877 (0.284)	-0.000 (1.000)	2.739 (0.274)	-0.000 (1.000)	2.685 (0.308)	-0.000 (1.000)	2.807 (0.273)	-0.000 (1.000)	2.790 (0.356)	-0.000 (1.000)	2.598 (0.302)	0.000 (1.000)	2.636 (0.279)	0.000 (1.000)	2.685 (0.233)	0.000 (1.000)	2.667 (0.236)	-0.000 (1.000)	2.582 (0.282)	-0.000 (1.000)	2.547 (0.246)	0.000 (1.000)	2.711 (0.394)	-0.000 (1.000)	2.847 (0.328)	-0.000 (1.000)	2.726 (0.255)	-0.000 (1.000)	2.871 (0.270)	-0.000 (1.000)	2.671 (0.260)	-0.000 (1.000)	2.917 (0.242)	0.000 (1.000)	2.826 (0.175)	-0.000 (1.000)	2.953 (0.322)	-0.000 (1.000)	2.783 (0.238)	0.000 (1.000)	2.812 (0.249)	0.000 (1.000)	2.690 (0.277)	0.000 (1.000)	2.752 (0.422)	0.000 (1.000)	2.765 (0.201)	-0.000 (1.000)	2.662 (0.194)
lysoPC.a.C18.2	3.161 (0.386)	0.000 (1.000)	2.845 (0.149)	0.000 (1.000)	2.886 (0.288)	0.000 (1.000)	3.132 (0.344)	-0.000 (1.000)	2.947 (0.264)	0.000 (1.000)	2.810 (0.294)	0.000 (1.000)	2.946 (0.303)	0.000 (1.000)	2.938 (0.293)	0.000 (1.000)	2.935 (0.248)	0.000 (1.000)	2.820 (0.348)	-0.000 (1.000)	2.783 (0.280)	-0.000 (1.000)	2.892 (0.502)	0.000 (1.000)	3.084 (0.321)	0.000 (1.000)	3.079 (0.319)	-0.000 (1.000)	3.143 (0.337)	0.000 (1.000)	2.993 (0.310)	0.000 (1.000)	3.179 (0.200)	-0.000 (1.000)	3.006 (0.223)	0.000 (1.000)	3.262 (0.281)	0.000 (1.000)	3.045 (0.288)	-0.000 (1.000)	3.121 (0.326)	-0.000 (1.000)	2.930 (0.231)	-0.000 (1.000)	2.926 (0.431)	0.000 (1.000)	2.991 (0.301)	0.000 (1.000)	2.916 (0.231)
lysoPC.a.C20.3	1.074 (0.162)	0.000 (1.000)	0.957 (0.170)	0.000 (1.000)	0.974 (0.151)	0.000 (1.000)	1.064 (0.142)	0.000 (1.000)	0.981 (0.233)	0.000 (1.000)	0.927 (0.157)	0.000 (1.000)	0.934 (0.170)	0.000 (1.000)	0.965 (0.193)	0.000 (1.000)	1.012 (0.134)	-0.000 (1.000)	0.893 (0.155)	-0.000 (1.000)	0.839 (0.182)	-0.000 (1.000)	1.022 (0.281)	0.000 (1.000)	1.053 (0.226)	-0.000 (1.000)	0.971 (0.158)	-0.000 (1.000)	1.058 (0.209)	0.000 (1.000)	0.990 (0.191)	0.000 (1.000)	1.109 (0.164)	0.000 (1.000)	1.015 (0.163)	-0.000 (1.000)	1.111 (0.244)	0.000 (1.000)	1.011 (0.178)	-0.000 (1.000)	1.083 (0.176)	-0.000 (1.000)	0.899 (0.182)	-0.000 (1.000)	1.059 (0.306)	0.000 (1.000)	0.945 (0.115)	0.000 (1.000)	0.927 (0.157)
lysoPC.a.C20.4	1.912 (0.208)	0.000 (1.000)	1.780 (0.238)	0.000 (1.000)	1.754 (0.321)	-0.000 (1.000)	1.915 (0.304)	0.000 (1.000)	1.828 (0.335)	-0.000 (1.000)	1.707 (0.293)	-0.000 (1.000)	1.679 (0.238)	0.000 (1.000)	1.697 (0.219)	0.000 (1.000)	1.723 (0.202)	-0.000 (1.000)	1.620 (0.241)	-0.000 (1.000)	1.548 (0.208)	-0.000 (1.000)	1.755 (0.369)	0.000 (1.000)	1.808 (0.296)	-0.000 (1.000)	1.769 (0.187)	0.000 (1.000)	1.886 (0.258)	-0.000 (1.000)	1.783 (0.280)	-0.000 (1.000)	1.839 (0.263)	-0.000 (1.000)	1.897 (0.228)	0.000 (1.000)	1.930 (0.299)	0.000 (1.000)	1.815 (0.220)	0.000 (1.000)	1.865 (0.259)	0.000 (1.000)	1.666 (0.291)	0.000 (1.000)	1.683 (0.296)	0.000 (1.000)	1.842 (0.176)	-0.000 (1.000)	1.720 (0.211)
PC.aa.C28.1	1.314 (0.191)	0.000 (1.000)	1.347 (0.167)	-0.000 (1.000)	1.293 (0.115)	-0.000 (1.000)	1.361 (0.148)	-0.000 (1.000)	1.237 (0.186)	-0.000 (1.000)	1.190 (0.161)	-0.000 (1.000)	1.257 (0.161)	-0.000 (1.000)	1.326 (0.124)	-0.000 (1.000)	1.368 (0.183)	-0.000 (1.000)	1.261 (0.187)	-0.000 (1.000)	1.207 (0.194)	0.000 (1.000)	1.340 (0.144)	0.000 (1.000)	1.351 (0.181)	-0.000 (1.000)	1.434 (0.177)	-0.000 (1.000)	1.379 (0.225)	-0.000 (1.000)	1.343 (0.175)	0.000 (1.000)	1.431 (0.212)	-0.000 (1.000)	1.322 (0.210)	0.000 (1.000)	1.280 (0.185)	0.000 (1.000)	1.305 (0.210)	-0.000 (1.000)	1.372 (0.107)	0.000 (1.000)	1.366 (0.168)	0.000 (1.000)	1.352 (0.123)	0.000 (1.000)	1.332 (0.144)	-0.000 (1.000)	1.282 (0.181)
PC.aa.C30.0	1.367 (0.227)	0.000 (1.000)	1.665 (0.264)	-0.000 (1.000)	1.518 (0.180)	-0.000 (1.000)	1.479 (0.128)	-0.000 (1.000)	1.601 (0.202)	-0.000 (1.000)	1.429 (0.204)	0.000 (1.000)	1.563 (0.243)	-0.000 (1.000)	1.535 (0.199)	-0.000 (1.000)	1.656 (0.211)	0.000 (1.000)	1.383 (0.187)	-0.000 (1.000)	1.357 (0.221)	0.000 (1.000)	1.471 (0.249)	-0.000 (1.000)	1.702 (0.270)	0.000 (1.000)	1.637 (0.266)	-0.000 (1.000)	1.564 (0.290)	0.000 (1.000)	1.590 (0.227)	0.000 (1.000)	1.658 (0.291)	0.000 (1.000)	1.533 (0.217)	0.000 (1.000)	1.536 (0.253)	0.000 (1.000)	1.500 (0.344)	-0.000 (1.000)	1.533 (0.212)	-0.000 (1.000)	1.643 (0.273)	0.000 (1.000)	1.577 (0.152)	0.000 (1.000)	1.638 (0.256)	-0.000 (1.000)	1.443 (0.205)
PC.aa.C32.0	2.485 (0.146)	-0.000 (1.000)	2.731 (0.132)	-0.000 (1.000)	2.555 (0.141)	0.000 (1.000)	2.541 (0.147)	0.000 (1.000)	2.637 (0.138)	0.000 (1.000)	2.490 (0.150)	0.000 (1.000)	2.529 (0.187)	-0.000 (1.000)	2.572 (0.176)	0.000 (1.000)	2.579 (0.164)	0.000 (1.000)	2.409 (0.149)	-0.000 (1.000)	2.421 (0.171)	-0.000 (1.000)	2.594 (0.137)	-0.000 (1.000)	2.663 (0.213)	0.000 (1.000)	2.665 (0.206)	0.000 (1.000)	2.615 (0.157)	0.000 (1.000)	2.670 (0.201)	0.000 (1.000)	2.684 (0.180)	0.000 (1.000)	2.605 (0.186)	0.000 (1.000)	2.636 (0.204)	-0.000 (1.000)	2.663 (0.236)	0.000 (1.000)	2.629 (0.150)	-0.000 (1.000)	2.649 (0.159)	-0.000 (1.000)	2.641 (0.149)	0.000 (1.000)	2.611 (0.101)	-0.000 (1.000)	2.474 (0.248)
PC.aa.C32.1	2.745 (0.238)	0.000 (1.000)	3.307 (0.623)	-0.000 (1.000)	3.095 (0.481)	0.000 (1.000)	2.750 (0.266)	-0.000 (1.000)	3.100 (0.453)	0.000 (1.000)	2.917 (0.496)	-0.000 (1.000)	2.887 (0.345)	0.000 (1.000)	2.922 (0.318)	-0.000 (1.000)	3.017 (0.368)	-0.000 (1.000)	2.731 (0.281)	-0.000 (1.000)	2.668 (0.394)	-0.000 (1.000)	3.195 (0.687)	-0.000 (1.000)	3.108 (0.378)	-0.000 (1.000)	2.968 (0.453)	-0.000 (1.000)	2.866 (0.352)	0.000 (1.000)	2.936 (0.301)	0.000 (1.000)	3.070 (0.453)	0.000 (1.000)	3.065 (0.396)	-0.000 (1.000)	2.979 (0.557)	-0.000 (1.000)	3.007 (0.582)	0.000 (1.000)	2.987 (0.354)	0.000 (1.000)	3.010 (0.446)	0.000 (1.000)	3.370 (0.437)	0.000 (1.000)	2.895 (0.195)	-0.000 (1.000)	2.855 (0.325)
PC.aa.C32.2	1.165 (0.309)	0.000 (1.000)	1.590 (0.422)	-0.000 (1.000)	1.374 (0.159)	0.000 (1.000)	1.329 (0.217)	-0.000 (1.000)	1.478 (0.202)	-0.000 (1.000)	1.341 (0.230)	0.000 (1.000)	1.486 (0.309)	0.000 (1.000)	1.415 (0.168)	0.000 (1.000)	1.555 (0.170)	-0.000 (1.000)	1.325 (0.273)	0.000 (1.000)	1.357 (0.413)	0.000 (1.000)	1.321 (0.335)	0.000 (1.000)	1.718 (0.297)	-0.000 (1.000)	1.720 (0.230)	0.000 (1.000)	1.503 (0.404)	-0.000 (1.000)	1.557 (0.548)	-0.000 (1.000)	1.717 (0.393)	-0.000 (1.000)	1.547 (0.322)	0.000 (1.000)	1.633 (0.329)	-0.000 (1.000)	1.377 (0.496)	0.000 (1.000)	1.433 (0.237)	0.000 (1.000)	1.444 (0.244)	0.000 (1.000)	1.468 (0.210)	-0.000 (1.000)	1.352 (0.228)	0.000 (1.000)	1.310 (0.269)
PC.aa.C32.3	0.283 (0.044)	-0.000 (1.000)	0.342 (0.076)	0.000 (1.000)	0.300 (0.035)	0.000 (1.000)	0.360 (0.065)	-0.000 (1.000)	0.324 (0.038)	-0.000 (1.000)	0.295 (0.049)	-0.000 (1.000)	0.349 (0.081)	-0.000 (1.000)	0.331 (0.040)	0.000 (1.000)	0.366 (0.059)	-0.000 (1.000)	0.304 (0.062)	-0.000 (1.000)	0.286 (0.069)	0.000 (1.000)	0.318 (0.062)	-0.000 (1.000)	0.343 (0.063)	-0.000 (1.000)	0.366 (0.081)	0.000 (1.000)	0.352 (0.104)	0.000 (1.000)	0.352 (0.069)	0.000 (1.000)	0.385 (0.085)	0.000 (1.000)	0.316 (0.068)	0.000 (1.000)	0.362 (0.097)	0.000 (1.000)	0.338 (0.094)	0.000 (1.000)	0.371 (0.070)	0.000 (1.000)	0.346 (0.045)	0.000 (1.000)	0.355 (0.068)	0.000 (1.000)	0.344 (0.061)	-0.000 (1.000)	0.314 (0.065)
PC.aa.C34.1	5.190 (0.155)	-0.000 (1.000)	5.465 (0.288)	0.000 (1.000)	5.345 (0.250)	0.000 (1.000)	5.252 (0.151)	0.000 (1.000)	5.349 (0.227)	-0.000 (1.000)	5.209 (0.161)	-0.000 (1.000)	5.236 (0.206)	0.000 (1.000)	5.281 (0.139)	-0.000 (1.000)	5.271 (0.188)	-0.000 (1.000)	5.152 (0.170)	-0.000 (1.000)	5.133 (0.249)	-0.000 (1.000)	5.311 (0.339)	0.000 (1.000)	5.438 (0.237)	-0.000 (1.000)	5.371 (0.274)	0.000 (1.000)	5.291 (0.191)	0.000 (1.000)	5.391 (0.195)	-0.000 (1.000)	5.470 (0.223)	0.000 (1.000)	5.466 (0.150)	0.000 (1.000)	5.363 (0.339)	0.000 (1.000)	5.415 (0.264)	-0.000 (1.000)	5.310 (0.166)	-0.000 (1.000)	5.302 (0.185)	-0.000 (1.000)	5.438 (0.209)	-0.000 (1.000)	5.226 (0.210)	0.000 (1.000)	5.149 (0.223)
PC.aa.C34.2	5.792 (0.231)	0.000 (1.000)	5.927 (0.203)	-0.000 (1.000)	5.834 (0.098)	-0.000 (1.000)	5.851 (0.116)	0.000 (1.000)	5.838 (0.152)	0.000 (1.000)	5.739 (0.089)	-0.000 (1.000)	5.852 (0.146)	-0.000 (1.000)	5.881 (0.152)	0.000 (1.000)	5.867 (0.128)	0.000 (1.000)	5.731 (0.186)	0.000 (1.000)	5.716 (0.161)	-0.000 (1.000)	5.885 (0.228)	-0.000 (1.000)	5.894 (0.167)	-0.000 (1.000)	6.031 (0.169)	-0.000 (1.000)	5.882 (0.192)	-0.000 (1.000)	5.978 (0.191)	-0.000 (1.000)	5.998 (0.157)	0.000 (1.000)	5.890 (0.091)	-0.000 (1.000)	5.943 (0.190)	0.000 (1.000)	5.932 (0.214)	-0.000 (1.000)	5.958 (0.145)	-0.000 (1.000)	5.899 (0.113)	0.000 (1.000)	5.944 (0.151)	-0.000 (1.000)	5.781 (0.104)	0.000 (1.000)	5.756 (0.315)
PC.aa.C34.3	2.586 (0.235)	-0.000 (1.000)	2.925 (0.305)	-0.000 (1.000)	2.733 (0.148)	-0.000 (1.000)	2.750 (0.163)	-0.000 (1.000)	2.827 (0.195)	-0.000 (1.000)	2.676 (0.259)	-0.000 (1.000)	2.759 (0.251)	0.000 (1.000)	2.780 (0.156)	0.000 (1.000)	2.812 (0.201)	0.000 (1.000)	2.615 (0.239)	0.000 (1.000)	2.553 (0.333)	0.000 (1.000)	2.712 (0.423)	0.000 (1.000)	2.827 (0.221)	-0.000 (1.000)	2.850 (0.252)	-0.000 (1.000)	2.744 (0.264)	0.000 (1.000)	2.832 (0.298)	0.000 (1.000)	2.912 (0.308)	-0.000 (1.000)	2.683 (0.254)	0.000 (1.000)	2.904 (0.307)	0.000 (1.000)	2.805 (0.420)	0.000 (1.000)	2.832 (0.218)	-0.000 (1.000)	2.780 (0.177)	-0.000 (1.000)	2.915 (0.229)	-0.000 (1.000)	2.825 (0.094)	0.000 (1.000)	2.708 (0.295)
PC.aa.C34.4	0.786 (0.161)	0.000 (1.000)	1.161 (0.389)	-0.000 (1.000)	1.032 (0.193)	0.000 (1.000)	0.999 (0.166)	0.000 (1.000)	1.077 (0.219)	0.000 (1.000)	0.956 (0.177)	0.000 (1.000)	1.023 (0.185)	-0.000 (1.000)	0.969 (0.134)	0.000 (1.000)	1.063 (0.175)	0.000 (1.000)	0.874 (0.184)	0.000 (1.000)	0.812 (0.253)	-0.000 (1.000)	0.906 (0.256)	-0.000 (1.000)	1.111 (0.235)	0.000 (1.000)	1.108 (0.176)	0.000 (1.000)	0.961 (0.184)	-0.000 (1.000)	1.021 (0.245)	0.000 (1.000)	1.099 (0.267)	0.000 (1.000)	1.029 (0.220)	-0.000 (1.000)	1.059 (0.208)	-0.000 (1.000)	0.956 (0.296)	-0.000 (1.000)	1.014 (0.183)	0.000 (1.000)	0.978 (0.173)	-0.000 (1.000)	1.007 (0.151)	0.000 (1.000)	1.016 (0.188)	-0.000 (1.000)	0.900 (0.206)
PC.aa.C36.1	3.621 (0.202)	-0.000 (1.000)	3.877 (0.359)	0.000 (1.000)	3.861 (0.184)	0.000 (1.000)	3.762 (0.123)	0.000 (1.000)	3.762 (0.253)	0.000 (1.000)	3.615 (0.206)	-0.000 (1.000)	3.687 (0.177)	0.000 (1.000)	3.673 (0.121)	0.000 (1.000)	3.716 (0.214)	0.000 (1.000)	3.631 (0.214)	0.000 (1.000)	3.539 (0.290)	-0.000 (1.000)	3.714 (0.333)	-0.000 (1.000)	3.952 (0.245)	0.000 (1.000)	3.885 (0.284)	0.000 (1.000)	3.801 (0.238)	-0.000 (1.000)	3.844 (0.315)	0.000 (1.000)	3.952 (0.249)	0.000 (1.000)	3.879 (0.199)	0.000 (1.000)	3.840 (0.343)	0.000 (1.000)	3.836 (0.213)	-0.000 (1.000)	3.719 (0.178)	0.000 (1.000)	3.745 (0.177)	0.000 (1.000)	3.818 (0.212)	0.000 (1.000)	3.650 (0.101)	0.000 (1.000)	3.570 (0.199)
PC.aa.C36.2	5.198 (0.250)	0.000 (1.000)	5.377 (0.238)	0.000 (1.000)	5.350 (0.089)	0.000 (1.000)	5.329 (0.099)	-0.000 (1.000)	5.305 (0.200)	-0.000 (1.000)	5.164 (0.113)	-0.000 (1.000)	5.317 (0.164)	-0.000 (1.000)	5.291 (0.154)	0.000 (1.000)	5.296 (0.158)	0.000 (1.000)	5.208 (0.204)	-0.000 (1.000)	5.122 (0.215)	-0.000 (1.000)	5.297 (0.254)	-0.000 (1.000)	5.404 (0.163)	0.000 (1.000)	5.510 (0.202)	0.000 (1.000)	5.362 (0.214)	-0.000 (1.000)	5.395 (0.289)	0.000 (1.000)	5.467 (0.174)	-0.000 (1.000)	5.316 (0.106)	0.000 (1.000)	5.407 (0.211)	0.000 (1.000)	5.379 (0.195)	-0.000 (1.000)	5.371 (0.181)	0.000 (1.000)	5.341 (0.164)	0.000 (1.000)	5.351 (0.184)	-0.000 (1.000)	5.234 (0.138)	-0.000 (1.000)	5.171 (0.284)
PC.aa.C36.3	4.684 (0.233)	-0.000 (1.000)	4.892 (0.268)	-0.000 (1.000)	4.795 (0.151)	-0.000 (1.000)	4.768 (0.164)	-0.000 (1.000)	4.776 (0.215)	-0.000 (1.000)	4.704 (0.140)	0.000 (1.000)	4.759 (0.148)	-0.000 (1.000)	4.792 (0.168)	-0.000 (1.000)	4.805 (0.139)	-0.000 (1.000)	4.636 (0.178)	-0.000 (1.000)	4.612 (0.268)	-0.000 (1.000)	4.808 (0.312)	0.000 (1.000)	4.859 (0.188)	-0.000 (1.000)	4.898 (0.210)	0.000 (1.000)	4.828 (0.160)	0.000 (1.000)	4.860 (0.245)	0.000 (1.000)	4.928 (0.185)	0.000 (1.000)	4.774 (0.144)	-0.000 (1.000)	4.853 (0.199)	-0.000 (1.000)	4.850 (0.246)	0.000 (1.000)	4.890 (0.190)	-0.000 (1.000)	4.763 (0.136)	-0.000 (1.000)	4.874 (0.170)	0.000 (1.000)	4.714 (0.061)	-0.000 (1.000)	4.648 (0.283)
PC.aa.C36.4	5.125 (0.112)	0.000 (1.000)	5.373 (0.325)	-0.000 (1.000)	5.248 (0.229)	0.000 (1.000)	5.223 (0.253)	-0.000 (1.000)	5.286 (0.238)	0.000 (1.000)	5.185 (0.201)	0.000 (1.000)	5.170 (0.197)	-0.000 (1.000)	5.182 (0.216)	0.000 (1.000)	5.179 (0.203)	0.000 (1.000)	5.030 (0.213)	0.000 (1.000)	4.985 (0.242)	0.000 (1.000)	5.205 (0.240)	-0.000 (1.000)	5.267 (0.261)	0.000 (1.000)	5.326 (0.183)	0.000 (1.000)	5.255 (0.196)	0.000 (1.000)	5.331 (0.294)	0.000 (1.000)	5.276 (0.253)	0.000 (1.000)	5.278 (0.139)	-0.000 (1.000)	5.282 (0.252)	-0.000 (1.000)	5.297 (0.208)	0.000 (1.000)	5.278 (0.187)	0.000 (1.000)	5.167 (0.202)	0.000 (1.000)	5.223 (0.160)	0.000 (1.000)	5.205 (0.251)	0.000 (1.000)	5.063 (0.366)
PC.aa.C36.5	3.063 (0.332)	0.000 (1.000)	3.495 (0.324)	0.000 (1.000)	3.399 (0.373)	-0.000 (1.000)	3.440 (0.333)	-0.000 (1.000)	3.356 (0.374)	0.000 (1.000)	3.181 (0.272)	-0.000 (1.000)	3.218 (0.469)	-0.000 (1.000)	3.343 (0.326)	-0.000 (1.000)	3.425 (0.425)	-0.000 (1.000)	3.030 (0.353)	0.000 (1.000)	3.100 (0.563)	-0.000 (1.000)	3.205 (0.511)	0.000 (1.000)	3.358 (0.404)	0.000 (1.000)	3.237 (0.454)	-0.000 (1.000)	3.099 (0.368)	0.000 (1.000)	3.383 (0.531)	0.000 (1.000)	3.313 (0.323)	0.000 (1.000)	3.237 (0.527)	-0.000 (1.000)	3.317 (0.542)	-0.000 (1.000)	3.134 (0.520)	-0.000 (1.000)	3.268 (0.285)	0.000 (1.000)	3.281 (0.325)	-0.000 (1.000)	3.284 (0.206)	-0.000 (1.000)	3.495 (0.487)	0.000 (1.000)	3.059 (0.345)
PC.aa.C36.6	0.431 (0.095)	0.000 (1.000)	0.653 (0.223)	0.000 (1.000)	0.601 (0.109)	-0.000 (1.000)	0.575 (0.165)	-0.000 (1.000)	0.584 (0.155)	-0.000 (1.000)	0.503 (0.109)	0.000 (1.000)	0.624 (0.215)	-0.000 (1.000)	0.592 (0.122)	-0.000 (1.000)	0.625 (0.162)	0.000 (1.000)	0.465 (0.158)	0.000 (1.000)	0.504 (0.234)	0.000 (1.000)	0.502 (0.144)	0.000 (1.000)	0.623 (0.187)	-0.000 (1.000)	0.606 (0.168)	-0.000 (1.000)	0.510 (0.149)	0.000 (1.000)	0.591 (0.197)	0.000 (1.000)	0.605 (0.148)	0.000 (1.000)	0.530 (0.208)	0.000 (1.000)	0.584 (0.247)	-0.000 (1.000)	0.481 (0.214)	-0.000 (1.000)	0.541 (0.127)	0.000 (1.000)	0.537 (0.129)	0.000 (1.000)	0.533 (0.089)	0.000 (1.000)	0.636 (0.178)	0.000 (1.000)	0.493 (0.156)
PC.aa.C38.0	1.231 (0.177)	-0.000 (1.000)	1.316 (0.172)	-0.000 (1.000)	1.357 (0.227)	-0.000 (1.000)	1.329 (0.234)	0.000 (1.000)	1.207 (0.264)	0.000 (1.000)	1.161 (0.170)	-0.000 (1.000)	1.308 (0.192)	0.000 (1.000)	1.333 (0.180)	0.000 (1.000)	1.276 (0.114)	-0.000 (1.000)	1.196 (0.188)	-0.000 (1.000)	1.177 (0.158)	0.000 (1.000)	1.302 (0.274)	0.000 (1.000)	1.280 (0.209)	-0.000 (1.000)	1.381 (0.211)	0.000 (1.000)	1.314 (0.171)	0.000 (1.000)	1.346 (0.188)	0.000 (1.000)	1.431 (0.118)	0.000 (1.000)	1.294 (0.220)	-0.000 (1.000)	1.309 (0.250)	-0.000 (1.000)	1.279 (0.135)	0.000 (1.000)	1.358 (0.248)	0.000 (1.000)	1.276 (0.141)	0.000 (1.000)	1.259 (0.153)	0.000 (1.000)	1.344 (0.154)	0.000 (1.000)	1.145 (0.263)
PC.aa.C38.1	0.765 (0.104)	-0.000 (1.000)	0.877 (0.153)	-0.000 (1.000)	0.887 (0.190)	-0.000 (1.000)	0.884 (0.097)	0.000 (1.000)	0.834 (0.239)	-0.000 (1.000)	0.684 (0.099)	0.000 (1.000)	0.780 (0.127)	0.000 (1.000)	0.817 (0.137)	0.000 (1.000)	0.873 (0.114)	0.000 (1.000)	0.757 (0.123)	0.000 (1.000)	0.771 (0.142)	-0.000 (1.000)	0.786 (0.113)	0.000 (1.000)	0.835 (0.132)	0.000 (1.000)	0.876 (0.120)	-0.000 (1.000)	0.869 (0.118)	0.000 (1.000)	0.871 (0.111)	0.000 (1.000)	0.930 (0.082)	0.000 (1.000)	0.900 (0.113)	-0.000 (1.000)	0.863 (0.138)	0.000 (1.000)	0.880 (0.101)	0.000 (1.000)	0.833 (0.140)	0.000 (1.000)	0.778 (0.114)	0.000 (1.000)	0.825 (0.081)	-0.000 (1.000)	0.852 (0.100)	0.000 (1.000)	0.785 (0.189)
PC.aa.C38.3	3.614 (0.217)	-0.000 (1.000)	3.814 (0.290)	0.000 (1.000)	3.852 (0.148)	-0.000 (1.000)	3.746 (0.266)	0.000 (1.000)	3.679 (0.237)	0.000 (1.000)	3.654 (0.192)	0.000 (1.000)	3.671 (0.215)	-0.000 (1.000)	3.739 (0.217)	-0.000 (1.000)	3.774 (0.223)	0.000 (1.000)	3.594 (0.201)	0.000 (1.000)	3.472 (0.350)	0.000 (1.000)	3.771 (0.234)	0.000 (1.000)	3.802 (0.212)	0.000 (1.000)	3.837 (0.224)	-0.000 (1.000)	3.734 (0.254)	0.000 (1.000)	3.798 (0.281)	0.000 (1.000)	3.863 (0.230)	-0.000 (1.000)	3.689 (0.194)	-0.000 (1.000)	3.739 (0.236)	-0.000 (1.000)	3.745 (0.169)	-0.000 (1.000)	3.799 (0.283)	0.000 (1.000)	3.682 (0.217)	-0.000 (1.000)	3.805 (0.256)	-0.000 (1.000)	3.647 (0.195)	0.000 (1.000)	3.577 (0.311)
PC.aa.C38.4	4.501 (0.096)	0.000 (1.000)	4.789 (0.383)	-0.000 (1.000)	4.733 (0.230)	0.000 (1.000)	4.623 (0.258)	0.000 (1.000)	4.670 (0.188)	0.000 (1.000)	4.557 (0.260)	-0.000 (1.000)	4.527 (0.229)	0.000 (1.000)	4.534 (0.251)	-0.000 (1.000)	4.562 (0.217)	-0.000 (1.000)	4.457 (0.220)	0.000 (1.000)	4.317 (0.287)	-0.000 (1.000)	4.600 (0.190)	-0.000 (1.000)	4.655 (0.262)	0.000 (1.000)	4.714 (0.216)	-0.000 (1.000)	4.625 (0.254)	0.000 (1.000)	4.641 (0.301)	-0.000 (1.000)	4.665 (0.268)	-0.000 (1.000)	4.609 (0.156)	0.000 (1.000)	4.610 (0.265)	0.000 (1.000)	4.659 (0.172)	-0.000 (1.000)	4.649 (0.231)	0.000 (1.000)	4.534 (0.197)	-0.000 (1.000)	4.554 (0.248)	-0.000 (1.000)	4.580 (0.268)	0.000 (1.000)	4.418 (0.377)
PC.aa.C38.5	3.791 (0.179)	0.000 (1.000)	4.161 (0.322)	-0.000 (1.000)	4.069 (0.234)	-0.000 (1.000)	4.012 (0.201)	0.000 (1.000)	3.995 (0.257)	0.000 (1.000)	3.882 (0.213)	-0.000 (1.000)	3.900 (0.244)	-0.000 (1.000)	3.956 (0.189)	0.000 (1.000)	3.970 (0.164)	-0.000 (1.000)	3.781 (0.169)	-0.000 (1.000)	3.717 (0.291)	-0.000 (1.000)	3.887 (0.291)	0.000 (1.000)	4.008 (0.269)	0.000 (1.000)	3.992 (0.248)	0.000 (1.000)	3.912 (0.206)	0.000 (1.000)	3.935 (0.307)	-0.000 (1.000)	4.008 (0.242)	0.000 (1.000)	3.949 (0.238)	0.000 (1.000)	3.967 (0.281)	-0.000 (1.000)	3.954 (0.206)	-0.000 (1.000)	3.981 (0.190)	-0.000 (1.000)	3.874 (0.173)	0.000 (1.000)	3.954 (0.172)	-0.000 (1.000)	4.047 (0.288)	0.000 (1.000)	3.753 (0.271)
PC.aa.C38.6	4.097 (0.279)	-0.000 (1.000)	4.358 (0.375)	-0.000 (1.000)	4.378 (0.179)	-0.000 (1.000)	4.249 (0.265)	0.000 (1.000)	4.184 (0.241)	-0.000 (1.000)	4.156 (0.205)	-0.000 (1.000)	4.253 (0.274)	0.000 (1.000)	4.344 (0.186)	-0.000 (1.000)	4.268 (0.226)	-0.000 (1.000)	4.041 (0.284)	0.000 (1.000)	4.126 (0.293)	-0.000 (1.000)	4.261 (0.251)	0.000 (1.000)	4.238 (0.343)	0.000 (1.000)	4.285 (0.299)	0.000 (1.000)	4.156 (0.293)	0.000 (1.000)	4.281 (0.334)	0.000 (1.000)	4.328 (0.228)	-0.000 (1.000)	4.207 (0.289)	-0.000 (1.000)	4.208 (0.315)	-0.000 (1.000)	4.198 (0.257)	-0.000 (1.000)	4.265 (0.307)	-0.000 (1.000)	4.151 (0.284)	0.000 (1.000)	4.198 (0.189)	-0.000 (1.000)	4.308 (0.322)	-0.000 (1.000)	4.013 (0.424)
PC.aa.C40.2	0.233 (0.039)	0.000 (1.000)	0.303 (0.052)	0.000 (1.000)	0.282 (0.047)	-0.000 (1.000)	0.283 (0.042)	0.000 (1.000)	0.270 (0.057)	0.000 (1.000)	0.252 (0.032)	-0.000 (1.000)	0.256 (0.059)	0.000 (1.000)	0.260 (0.083)	0.000 (1.000)	0.284 (0.073)	0.000 (1.000)	0.228 (0.045)	-0.000 (1.000)	0.235 (0.085)	0.000 (1.000)	0.254 (0.040)	-0.000 (1.000)	0.254 (0.034)	0.000 (1.000)	0.264 (0.058)	0.000 (1.000)	0.281 (0.049)	-0.000 (1.000)	0.285 (0.049)	-0.000 (1.000)	0.256 (0.031)	-0.000 (1.000)	0.282 (0.044)	-0.000 (1.000)	0.283 (0.087)	0.000 (1.000)	0.263 (0.038)	-0.000 (1.000)	0.258 (0.068)	-0.000 (1.000)	0.250 (0.033)	-0.000 (1.000)	0.262 (0.042)	-0.000 (1.000)	0.306 (0.099)	-0.000 (1.000)	0.242 (0.066)
PC.aa.C40.3	0.397 (0.053)	-0.000 (1.000)	0.488 (0.065)	0.000 (1.000)	0.470 (0.084)	0.000 (1.000)	0.488 (0.057)	0.000 (1.000)	0.468 (0.092)	0.000 (1.000)	0.422 (0.065)	-0.000 (1.000)	0.420 (0.075)	-0.000 (1.000)	0.440 (0.089)	-0.000 (1.000)	0.502 (0.113)	0.000 (1.000)	0.390 (0.051)	0.000 (1.000)	0.418 (0.120)	-0.000 (1.000)	0.447 (0.053)	-0.000 (1.000)	0.455 (0.078)	0.000 (1.000)	0.470 (0.071)	-0.000 (1.000)	0.454 (0.074)	-0.000 (1.000)	0.464 (0.069)	0.000 (1.000)	0.475 (0.053)	-0.000 (1.000)	0.459 (0.066)	-0.000 (1.000)	0.501 (0.141)	0.000 (1.000)	0.439 (0.054)	0.000 (1.000)	0.463 (0.080)	0.000 (1.000)	0.432 (0.055)	0.000 (1.000)	0.448 (0.058)	-0.000 (1.000)	0.436 (0.084)	0.000 (1.000)	0.392 (0.091)
PC.aa.C40.4	1.290 (0.129)	-0.000 (1.000)	1.585 (0.338)	0.000 (1.000)	1.573 (0.312)	0.000 (1.000)	1.389 (0.177)	-0.000 (1.000)	1.402 (0.149)	0.000 (1.000)	1.367 (0.185)	-0.000 (1.000)	1.354 (0.114)	0.000 (1.000)	1.352 (0.137)	0.000 (1.000)	1.396 (0.152)	-0.000 (1.000)	1.283 (0.128)	-0.000 (1.000)	1.170 (0.202)	-0.000 (1.000)	1.411 (0.207)	-0.000 (1.000)	1.448 (0.204)	0.000 (1.000)	1.518 (0.173)	0.000 (1.000)	1.423 (0.183)	0.000 (1.000)	1.361 (0.188)	0.000 (1.000)	1.477 (0.255)	0.000 (1.000)	1.432 (0.116)	-0.000 (1.000)	1.391 (0.255)	0.000 (1.000)	1.472 (0.151)	-0.000 (1.000)	1.427 (0.187)	0.000 (1.000)	1.327 (0.159)	-0.000 (1.000)	1.455 (0.239)	0.000 (1.000)	1.414 (0.122)	-0.000 (1.000)	1.274 (0.226)
PC.aa.C40.5	2.156 (0.174)	-0.000 (1.000)	2.560 (0.374)	-0.000 (1.000)	2.568 (0.278)	-0.000 (1.000)	2.360 (0.208)	0.000 (1.000)	2.345 (0.186)	0.000 (1.000)	2.276 (0.205)	-0.000 (1.000)	2.246 (0.236)	-0.000 (1.000)	2.334 (0.155)	-0.000 (1.000)	2.361 (0.192)	-0.000 (1.000)	2.194 (0.136)	-0.000 (1.000)	2.041 (0.297)	0.000 (1.000)	2.342 (0.244)	-0.000 (1.000)	2.396 (0.290)	0.000 (1.000)	2.404 (0.230)	-0.000 (1.000)	2.281 (0.263)	0.000 (1.000)	2.279 (0.308)	-0.000 (1.000)	2.416 (0.283)	0.000 (1.000)	2.336 (0.162)	-0.000 (1.000)	2.326 (0.290)	-0.000 (1.000)	2.382 (0.137)	-0.000 (1.000)	2.338 (0.242)	0.000 (1.000)	2.242 (0.181)	-0.000 (1.000)	2.392 (0.245)	-0.000 (1.000)	2.403 (0.204)	0.000 (1.000)	2.144 (0.225)
PC.aa.C40.6	2.975 (0.276)	0.000 (1.000)	3.292 (0.437)	0.000 (1.000)	3.448 (0.155)	-0.000 (1.000)	3.112 (0.213)	-0.000 (1.000)	3.092 (0.199)	0.000 (1.000)	3.040 (0.279)	-0.000 (1.000)	3.132 (0.325)	-0.000 (1.000)	3.193 (0.228)	0.000 (1.000)	3.183 (0.213)	0.000 (1.000)	2.980 (0.261)	0.000 (1.000)	2.944 (0.345)	0.000 (1.000)	3.159 (0.235)	0.000 (1.000)	3.185 (0.372)	-0.000 (1.000)	3.222 (0.333)	-0.000 (1.000)	3.033 (0.299)	-0.000 (1.000)	3.143 (0.373)	-0.000 (1.000)	3.234 (0.254)	0.000 (1.000)	3.078 (0.310)	0.000 (1.000)	3.084 (0.294)	-0.000 (1.000)	3.093 (0.169)	-0.000 (1.000)	3.158 (0.308)	0.000 (1.000)	3.074 (0.295)	-0.000 (1.000)	3.111 (0.216)	0.000 (1.000)	3.210 (0.324)	-0.000 (1.000)	2.899 (0.361)
PC.aa.C42.0	0.353 (0.077)	-0.000 (1.000)	0.392 (0.107)	-0.000 (1.000)	0.357 (0.092)	0.000 (1.000)	0.373 (0.068)	-0.000 (1.000)	0.319 (0.086)	0.000 (1.000)	0.332 (0.079)	-0.000 (1.000)	0.399 (0.104)	0.000 (1.000)	0.385 (0.094)	0.000 (1.000)	0.344 (0.078)	-0.000 (1.000)	0.343 (0.077)	0.000 (1.000)	0.331 (0.076)	-0.000 (1.000)	0.386 (0.099)	0.000 (1.000)	0.364 (0.079)	-0.000 (1.000)	0.391 (0.103)	0.000 (1.000)	0.403 (0.097)	-0.000 (1.000)	0.382 (0.078)	0.000 (1.000)	0.416 (0.065)	0.000 (1.000)	0.347 (0.090)	0.000 (1.000)	0.422 (0.131)	-0.000 (1.000)	0.353 (0.077)	-0.000 (1.000)	0.405 (0.101)	-0.000 (1.000)	0.393 (0.067)	-0.000 (1.000)	0.367 (0.081)	-0.000 (1.000)	0.385 (0.071)	-0.000 (1.000)	0.321 (0.090)
PC.aa.C42.1	0.213 (0.054)	-0.000 (1.000)	0.226 (0.058)	0.000 (1.000)	0.203 (0.035)	-0.000 (1.000)	0.214 (0.043)	0.000 (1.000)	0.191 (0.060)	0.000 (1.000)	0.201 (0.048)	-0.000 (1.000)	0.226 (0.053)	0.000 (1.000)	0.231 (0.060)	-0.000 (1.000)	0.200 (0.039)	-0.000 (1.000)	0.206 (0.045)	0.000 (1.000)	0.191 (0.045)	0.000 (1.000)	0.224 (0.072)	0.000 (1.000)	0.209 (0.055)	0.000 (1.000)	0.237 (0.059)	-0.000 (1.000)	0.229 (0.060)	-0.000 (1.000)	0.215 (0.046)	0.000 (1.000)	0.248 (0.044)	0.000 (1.000)	0.205 (0.052)	-0.000 (1.000)	0.223 (0.063)	0.000 (1.000)	0.223 (0.046)	0.000 (1.000)	0.239 (0.047)	-0.000 (1.000)	0.220 (0.045)	0.000 (1.000)	0.218 (0.050)	0.000 (1.000)	0.225 (0.036)	0.000 (1.000)	0.198 (0.052)
PC.aa.C42.2	0.198 (0.043)	-0.000 (1.000)	0.216 (0.042)	0.000 (1.000)	0.199 (0.038)	0.000 (1.000)	0.223 (0.071)	0.000 (1.000)	0.199 (0.047)	-0.000 (1.000)	0.189 (0.036)	-0.000 (1.000)	0.197 (0.049)	-0.000 (1.000)	0.192 (0.037)	-0.000 (1.000)	0.186 (0.029)	-0.000 (1.000)	0.176 (0.035)	0.000 (1.000)	0.174 (0.038)	0.000 (1.000)	0.204 (0.049)	-0.000 (1.000)	0.189 (0.033)	-0.000 (1.000)	0.217 (0.048)	-0.000 (1.000)	0.205 (0.039)	0.000 (1.000)	0.212 (0.035)	-0.000 (1.000)	0.211 (0.029)	-0.000 (1.000)	0.201 (0.034)	0.000 (1.000)	0.203 (0.046)	-0.000 (1.000)	0.200 (0.037)	0.000 (1.000)	0.215 (0.062)	-0.000 (1.000)	0.209 (0.039)	0.000 (1.000)	0.195 (0.050)	0.000 (1.000)	0.202 (0.027)	-0.000 (1.000)	0.192 (0.045)
PC.aa.C42.4	0.151 (0.020)	0.000 (1.000)	0.192 (0.047)	-0.000 (1.000)	0.169 (0.017)	0.000 (1.000)	0.175 (0.023)	0.000 (1.000)	0.159 (0.024)	-0.000 (1.000)	0.157 (0.027)	-0.000 (1.000)	0.159 (0.032)	-0.000 (1.000)	0.161 (0.030)	0.000 (1.000)	0.171 (0.024)	0.000 (1.000)	0.150 (0.022)	0.000 (1.000)	0.133 (0.024)	0.000 (1.000)	0.157 (0.027)	0.000 (1.000)	0.159 (0.034)	0.000 (1.000)	0.174 (0.034)	-0.000 (1.000)	0.176 (0.031)	0.000 (1.000)	0.172 (0.038)	-0.000 (1.000)	0.167 (0.028)	0.000 (1.000)	0.167 (0.028)	-0.000 (1.000)	0.166 (0.035)	0.000 (1.000)	0.163 (0.030)	-0.000 (1.000)	0.166 (0.029)	-0.000 (1.000)	0.155 (0.025)	0.000 (1.000)	0.168 (0.028)	0.000 (1.000)	0.163 (0.026)	-0.000 (1.000)	0.146 (0.039)
PC.aa.C42.5	0.264 (0.031)	0.000 (1.000)	0.370 (0.114)	-0.000 (1.000)	0.403 (0.122)	-0.000 (1.000)	0.308 (0.038)	0.000 (1.000)	0.327 (0.047)	0.000 (1.000)	0.285 (0.055)	-0.000 (1.000)	0.288 (0.064)	-0.000 (1.000)	0.328 (0.067)	0.000 (1.000)	0.341 (0.077)	0.000 (1.000)	0.273 (0.053)	0.000 (1.000)	0.284 (0.102)	0.000 (1.000)	0.321 (0.042)	-0.000 (1.000)	0.312 (0.102)	0.000 (1.000)	0.318 (0.074)	-0.000 (1.000)	0.302 (0.060)	-0.000 (1.000)	0.349 (0.096)	0.000 (1.000)	0.340 (0.053)	0.000 (1.000)	0.326 (0.061)	0.000 (1.000)	0.344 (0.122)	0.000 (1.000)	0.326 (0.065)	0.000 (1.000)	0.321 (0.081)	0.000 (1.000)	0.292 (0.027)	0.000 (1.000)	0.305 (0.048)	0.000 (1.000)	0.320 (0.117)	-0.000 (1.000)	0.277 (0.057)
PC.aa.C42.6	0.236 (0.027)	-0.000 (1.000)	0.320 (0.119)	-0.000 (1.000)	0.314 (0.102)	0.000 (1.000)	0.293 (0.067)	0.000 (1.000)	0.275 (0.038)	0.000 (1.000)	0.243 (0.048)	-0.000 (1.000)	0.252 (0.064)	-0.000 (1.000)	0.278 (0.072)	-0.000 (1.000)	0.299 (0.080)	-0.000 (1.000)	0.230 (0.048)	0.000 (1.000)	0.219 (0.085)	0.000 (1.000)	0.248 (0.043)	0.000 (1.000)	0.275 (0.092)	0.000 (1.000)	0.272 (0.077)	-0.000 (1.000)	0.262 (0.068)	0.000 (1.000)	0.280 (0.089)	0.000 (1.000)	0.288 (0.060)	-0.000 (1.000)	0.289 (0.061)	-0.000 (1.000)	0.275 (0.119)	-0.000 (1.000)	0.252 (0.068)	0.000 (1.000)	0.273 (0.051)	0.000 (1.000)	0.244 (0.035)	0.000 (1.000)	0.246 (0.045)	-0.000 (1.000)	0.300 (0.062)	-0.000 (1.000)	0.229 (0.056)
PC.ae.C30.0	0.317 (0.061)	0.000 (1.000)	0.325 (0.109)	-0.000 (1.000)	0.275 (0.048)	0.000 (1.000)	0.307 (0.044)	0.000 (1.000)	0.288 (0.063)	0.000 (1.000)	0.283 (0.077)	0.000 (1.000)	0.338 (0.084)	-0.000 (1.000)	0.325 (0.065)	-0.000 (1.000)	0.380 (0.074)	0.000 (1.000)	0.295 (0.059)	-0.000 (1.000)	0.330 (0.075)	0.000 (1.000)	0.304 (0.056)	0.000 (1.000)	0.345 (0.067)	0.000 (1.000)	0.360 (0.083)	0.000 (1.000)	0.366 (0.103)	0.000 (1.000)	0.333 (0.071)	-0.000 (1.000)	0.368 (0.107)	0.000 (1.000)	0.290 (0.051)	-0.000 (1.000)	0.330 (0.106)	0.000 (1.000)	0.288 (0.065)	-0.000 (1.000)	0.371 (0.078)	0.000 (1.000)	0.371 (0.087)	-0.000 (1.000)	0.332 (0.047)	-0.000 (1.000)	0.339 (0.110)	0.000 (1.000)	0.291 (0.054)
PC.ae.C32.1	1.236 (0.173)	-0.000 (1.000)	1.335 (0.116)	0.000 (1.000)	1.129 (0.121)	-0.000 (1.000)	1.239 (0.082)	0.000 (1.000)	1.233 (0.201)	0.000 (1.000)	1.186 (0.170)	0.000 (1.000)	1.226 (0.157)	0.000 (1.000)	1.265 (0.147)	-0.000 (1.000)	1.260 (0.135)	-0.000 (1.000)	1.182 (0.131)	0.000 (1.000)	1.156 (0.147)	-0.000 (1.000)	1.232 (0.064)	0.000 (1.000)	1.268 (0.181)	0.000 (1.000)	1.295 (0.163)	0.000 (1.000)	1.321 (0.122)	0.000 (1.000)	1.320 (0.123)	0.000 (1.000)	1.365 (0.161)	0.000 (1.000)	1.247 (0.178)	-0.000 (1.000)	1.323 (0.200)	-0.000 (1.000)	1.268 (0.142)	-0.000 (1.000)	1.282 (0.154)	0.000 (1.000)	1.337 (0.121)	0.000 (1.000)	1.308 (0.097)	-0.000 (1.000)	1.168 (0.101)	0.000 (1.000)	1.174 (0.182)
PC.ae.C32.2	0.508 (0.099)	-0.000 (1.000)	0.544 (0.075)	0.000 (1.000)	0.451 (0.053)	0.000 (1.000)	0.510 (0.065)	0.000 (1.000)	0.476 (0.093)	-0.000 (1.000)	0.452 (0.082)	-0.000 (1.000)	0.494 (0.091)	0.000 (1.000)	0.513 (0.104)	-0.000 (1.000)	0.515 (0.087)	0.000 (1.000)	0.472 (0.082)	-0.000 (1.000)	0.483 (0.071)	0.000 (1.000)	0.520 (0.053)	0.000 (1.000)	0.512 (0.109)	0.000 (1.000)	0.570 (0.103)	0.000 (1.000)	0.551 (0.089)	0.000 (1.000)	0.551 (0.065)	-0.000 (1.000)	0.588 (0.092)	0.000 (1.000)	0.461 (0.111)	0.000 (1.000)	0.551 (0.107)	-0.000 (1.000)	0.507 (0.096)	0.000 (1.000)	0.537 (0.094)	0.000 (1.000)	0.548 (0.081)	0.000 (1.000)	0.547 (0.088)	0.000 (1.000)	0.498 (0.048)	0.000 (1.000)	0.498 (0.105)
PC.ae.C34.0	0.718 (0.098)	-0.000 (1.000)	0.817 (0.166)	0.000 (1.000)	0.766 (0.130)	0.000 (1.000)	0.762 (0.092)	-0.000 (1.000)	0.770 (0.109)	0.000 (1.000)	0.709 (0.139)	0.000 (1.000)	0.774 (0.150)	0.000 (1.000)	0.795 (0.107)	-0.000 (1.000)	0.824 (0.119)	-0.000 (1.000)	0.718 (0.137)	-0.000 (1.000)	0.709 (0.118)	0.000 (1.000)	0.725 (0.097)	-0.000 (1.000)	0.882 (0.172)	0.000 (1.000)	0.820 (0.151)	-0.000 (1.000)	0.802 (0.157)	0.000 (1.000)	0.847 (0.150)	0.000 (1.000)	0.892 (0.171)	-0.000 (1.000)	0.806 (0.137)	-0.000 (1.000)	0.765 (0.179)	0.000 (1.000)	0.761 (0.144)	0.000 (1.000)	0.828 (0.090)	0.000 (1.000)	0.893 (0.091)	-0.000 (1.000)	0.800 (0.070)	0.000 (1.000)	0.778 (0.153)	-0.000 (1.000)	0.732 (0.120)
PC.ae.C34.1	2.122 (0.152)	-0.000 (1.000)	2.212 (0.188)	0.000 (1.000)	2.110 (0.144)	-0.000 (1.000)	2.189 (0.081)	-0.000 (1.000)	2.175 (0.187)	-0.000 (1.000)	2.067 (0.235)	0.000 (1.000)	2.178 (0.200)	0.000 (1.000)	2.212 (0.142)	0.000 (1.000)	2.236 (0.173)	0.000 (1.000)	2.095 (0.175)	-0.000 (1.000)	2.057 (0.173)	-0.000 (1.000)	2.156 (0.160)	0.000 (1.000)	2.233 (0.199)	-0.000 (1.000)	2.233 (0.191)	-0.000 (1.000)	2.247 (0.177)	-0.000 (1.000)	2.253 (0.130)	0.000 (1.000)	2.353 (0.197)	-0.000 (1.000)	2.209 (0.142)	0.000 (1.000)	2.211 (0.284)	-0.000 (1.000)	2.184 (0.196)	0.000 (1.000)	2.256 (0.157)	-0.000 (1.000)	2.275 (0.148)	0.000 (1.000)	2.300 (0.105)	-0.000 (1.000)	2.160 (0.162)	0.000 (1.000)	2.078 (0.194)
PC.ae.C34.2	2.300 (0.219)	-0.000 (1.000)	2.317 (0.250)	-0.000 (1.000)	2.222 (0.221)	-0.000 (1.000)	2.375 (0.129)	0.000 (1.000)	2.284 (0.307)	0.000 (1.000)	2.170 (0.274)	0.000 (1.000)	2.382 (0.229)	-0.000 (1.000)	2.367 (0.219)	-0.000 (1.000)	2.356 (0.202)	0.000 (1.000)	2.254 (0.221)	0.000 (1.000)	2.186 (0.193)	-0.000 (1.000)	2.275 (0.231)	0.000 (1.000)	2.392 (0.251)	0.000 (1.000)	2.543 (0.223)	0.000 (1.000)	2.496 (0.238)	-0.000 (1.000)	2.471 (0.173)	0.000 (1.000)	2.580 (0.175)	0.000 (1.000)	2.335 (0.259)	-0.000 (1.000)	2.383 (0.325)	-0.000 (1.000)	2.397 (0.206)	0.000 (1.000)	2.424 (0.224)	-0.000 (1.000)	2.410 (0.194)	-0.000 (1.000)	2.357 (0.236)	-0.000 (1.000)	2.323 (0.264)	0.000 (1.000)	2.233 (0.335)
PC.ae.C34.3	1.885 (0.260)	0.000 (1.000)	1.932 (0.230)	0.000 (1.000)	1.787 (0.173)	0.000 (1.000)	1.984 (0.169)	0.000 (1.000)	1.842 (0.363)	-0.000 (1.000)	1.754 (0.224)	0.000 (1.000)	1.948 (0.250)	0.000 (1.000)	1.905 (0.277)	-0.000 (1.000)	1.898 (0.245)	0.000 (1.000)	1.795 (0.226)	0.000 (1.000)	1.741 (0.206)	-0.000 (1.000)	1.774 (0.239)	0.000 (1.000)	1.975 (0.309)	0.000 (1.000)	2.120 (0.264)	0.000 (1.000)	2.025 (0.229)	0.000 (1.000)	2.025 (0.188)	-0.000 (1.000)	2.104 (0.228)	-0.000 (1.000)	1.788 (0.327)	0.000 (1.000)	1.913 (0.276)	-0.000 (1.000)	2.024 (0.291)	-0.000 (1.000)	1.968 (0.238)	-0.000 (1.000)	1.914 (0.202)	0.000 (1.000)	1.957 (0.213)	-0.000 (1.000)	1.848 (0.195)	0.000 (1.000)	1.856 (0.313)
PC.ae.C36.0	0.613 (0.069)	0.000 (1.000)	0.758 (0.121)	0.000 (1.000)	0.659 (0.090)	0.000 (1.000)	0.660 (0.075)	0.000 (1.000)	0.656 (0.129)	0.000 (1.000)	0.591 (0.075)	0.000 (1.000)	0.626 (0.089)	0.000 (1.000)	0.633 (0.091)	-0.000 (1.000)	0.656 (0.076)	-0.000 (1.000)	0.582 (0.069)	-0.000 (1.000)	0.639 (0.085)	0.000 (1.000)	0.656 (0.071)	-0.000 (1.000)	0.700 (0.117)	-0.000 (1.000)	0.746 (0.110)	-0.000 (1.000)	0.674 (0.093)	-0.000 (1.000)	0.672 (0.074)	-0.000 (1.000)	0.707 (0.097)	-0.000 (1.000)	0.673 (0.111)	0.000 (1.000)	0.683 (0.122)	0.000 (1.000)	0.720 (0.091)	0.000 (1.000)	0.679 (0.075)	0.000 (1.000)	0.701 (0.082)	-0.000 (1.000)	0.662 (0.097)	-0.000 (1.000)	0.635 (0.062)	0.000 (1.000)	0.591 (0.094)
PC.ae.C36.1	1.963 (0.129)	-0.000 (1.000)	2.000 (0.268)	0.000 (1.000)	1.947 (0.119)	0.000 (1.000)	2.041 (0.102)	0.000 (1.000)	1.944 (0.203)	-0.000 (1.000)	1.849 (0.209)	0.000 (1.000)	1.936 (0.202)	-0.000 (1.000)	1.960 (0.129)	0.000 (1.000)	2.003 (0.172)	-0.000 (1.000)	1.901 (0.193)	0.000 (1.000)	1.791 (0.206)	0.000 (1.000)	1.939 (0.174)	0.000 (1.000)	2.033 (0.250)	-0.000 (1.000)	1.997 (0.209)	0.000 (1.000)	1.971 (0.202)	0.000 (1.000)	1.953 (0.209)	-0.000 (1.000)	2.108 (0.222)	-0.000 (1.000)	1.976 (0.126)	-0.000 (1.000)	1.955 (0.259)	0.000 (1.000)	1.923 (0.211)	0.000 (1.000)	2.080 (0.137)	0.000 (1.000)	2.037 (0.138)	-0.000 (1.000)	2.032 (0.122)	-0.000 (1.000)	1.906 (0.139)	-0.000 (1.000)	1.873 (0.199)
PC.ae.C36.2	2.405 (0.198)	0.000 (1.000)	2.431 (0.354)	-0.000 (1.000)	2.342 (0.202)	-0.000 (1.000)	2.502 (0.122)	0.000 (1.000)	2.389 (0.276)	0.000 (1.000)	2.296 (0.229)	-0.000 (1.000)	2.491 (0.237)	-0.000 (1.000)	2.511 (0.165)	0.000 (1.000)	2.515 (0.176)	0.000 (1.000)	2.428 (0.235)	0.000 (1.000)	2.355 (0.208)	-0.000 (1.000)	2.357 (0.172)	0.000 (1.000)	2.527 (0.255)	-0.000 (1.000)	2.636 (0.280)	-0.000 (1.000)	2.563 (0.223)	-0.000 (1.000)	2.528 (0.177)	0.000 (1.000)	2.634 (0.222)	-0.000 (1.000)	2.402 (0.155)	-0.000 (1.000)	2.540 (0.332)	0.000 (1.000)	2.460 (0.246)	-0.000 (1.000)	2.633 (0.180)	-0.000 (1.000)	2.550 (0.179)	-0.000 (1.000)	2.495 (0.237)	-0.000 (1.000)	2.425 (0.286)	0.000 (1.000)	2.394 (0.282)
PC.ae.C36.3	1.861 (0.189)	0.000 (1.000)	1.908 (0.168)	0.000 (1.000)	1.817 (0.171)	0.000 (1.000)	1.941 (0.120)	-0.000 (1.000)	1.876 (0.276)	0.000 (1.000)	1.781 (0.233)	-0.000 (1.000)	1.922 (0.178)	-0.000 (1.000)	1.920 (0.161)	0.000 (1.000)	1.915 (0.150)	-0.000 (1.000)	1.795 (0.178)	0.000 (1.000)	1.751 (0.196)	-0.000 (1.000)	1.871 (0.182)	-0.000 (1.000)	1.975 (0.209)	0.000 (1.000)	2.081 (0.202)	0.000 (1.000)	2.040 (0.185)	-0.000 (1.000)	2.037 (0.162)	0.000 (1.000)	2.149 (0.156)	-0.000 (1.000)	1.895 (0.264)	0.000 (1.000)	1.973 (0.249)	-0.000 (1.000)	1.963 (0.178)	-0.000 (1.000)	1.999 (0.221)	0.000 (1.000)	1.947 (0.177)	0.000 (1.000)	1.951 (0.153)	0.000 (1.000)	1.878 (0.196)	0.000 (1.000)	1.779 (0.291)
PC.ae.C36.4	2.711 (0.202)	0.000 (1.000)	2.824 (0.220)	0.000 (1.000)	2.725 (0.277)	0.000 (1.000)	2.778 (0.271)	-0.000 (1.000)	2.783 (0.256)	0.000 (1.000)	2.649 (0.232)	0.000 (1.000)	2.734 (0.209)	0.000 (1.000)	2.729 (0.200)	0.000 (1.000)	2.704 (0.165)	0.000 (1.000)	2.599 (0.281)	0.000 (1.000)	2.535 (0.217)	0.000 (1.000)	2.774 (0.300)	-0.000 (1.000)	2.786 (0.257)	0.000 (1.000)	2.944 (0.203)	0.000 (1.000)	2.870 (0.244)	0.000 (1.000)	2.886 (0.183)	-0.000 (1.000)	2.953 (0.276)	0.000 (1.000)	2.902 (0.179)	0.000 (1.000)	2.790 (0.224)	0.000 (1.000)	2.888 (0.179)	-0.000 (1.000)	2.836 (0.273)	-0.000 (1.000)	2.791 (0.196)	0.000 (1.000)	2.789 (0.192)	-0.000 (1.000)	2.763 (0.220)	0.000 (1.000)	2.569 (0.408)
PC.ae.C36.5	2.387 (0.212)	0.000 (1.000)	2.613 (0.132)	-0.000 (1.000)	2.471 (0.240)	0.000 (1.000)	2.570 (0.283)	-0.000 (1.000)	2.563 (0.242)	-0.000 (1.000)	2.397 (0.197)	0.000 (1.000)	2.462 (0.244)	-0.000 (1.000)	2.461 (0.259)	0.000 (1.000)	2.441 (0.130)	0.000 (1.000)	2.321 (0.262)	0.000 (1.000)	2.283 (0.239)	0.000 (1.000)	2.429 (0.239)	0.000 (1.000)	2.559 (0.307)	0.000 (1.000)	2.667 (0.180)	-0.000 (1.000)	2.525 (0.177)	0.000 (1.000)	2.583 (0.200)	0.000 (1.000)	2.638 (0.211)	0.000 (1.000)	2.573 (0.220)	0.000 (1.000)	2.523 (0.185)	0.000 (1.000)	2.612 (0.171)	0.000 (1.000)	2.544 (0.261)	-0.000 (1.000)	2.450 (0.181)	0.000 (1.000)	2.527 (0.183)	-0.000 (1.000)	2.451 (0.152)	0.000 (1.000)	2.320 (0.363)
PC.ae.C38.0	1.008 (0.129)	0.000 (1.000)	1.244 (0.252)	-0.000 (1.000)	1.180 (0.104)	0.000 (1.000)	1.184 (0.189)	-0.000 (1.000)	1.118 (0.193)	0.000 (1.000)	1.063 (0.148)	-0.000 (1.000)	1.127 (0.195)	-0.000 (1.000)	1.204 (0.182)	-0.000 (1.000)	1.163 (0.192)	-0.000 (1.000)	1.033 (0.214)	-0.000 (1.000)	1.089 (0.309)	-0.000 (1.000)	1.078 (0.168)	0.000 (1.000)	1.186 (0.229)	0.000 (1.000)	1.181 (0.214)	-0.000 (1.000)	1.117 (0.192)	0.000 (1.000)	1.227 (0.257)	-0.000 (1.000)	1.268 (0.194)	-0.000 (1.000)	1.077 (0.246)	-0.000 (1.000)	1.242 (0.346)	0.000 (1.000)	1.105 (0.272)	-0.000 (1.000)	1.144 (0.186)	-0.000 (1.000)	1.084 (0.158)	-0.000 (1.000)	1.115 (0.118)	-0.000 (1.000)	1.208 (0.147)	0.000 (1.000)	1.059 (0.212)
PC.ae.C38.1	0.068 (0.067)	0.000 (1.000)	0.577 (0.121)	0.000 (1.000)	0.530 (0.092)	0.000 (1.000)	0.594 (0.119)	-0.000 (1.000)	0.528 (0.122)	-0.000 (1.000)	0.520 (0.082)	-0.000 (1.000)	0.567 (0.119)	0.000 (1.000)	0.527 (0.084)	0.000 (1.000)	0.576 (0.091)	-0.000 (1.000)	0.462 (0.083)	0.000 (1.000)	0.412 (0.083)	0.000 (1.000)	0.170 (0.090)	0.000 (1.000)	0.499 (0.099)	-0.000 (1.000)	0.458 (0.145)	0.000 (1.000)	0.501 (0.076)	0.000 (1.000)	0.484 (0.132)	0.000 (1.000)	0.557 (0.086)	-0.000 (1.000)	0.515 (0.084)	-0.000 (1.000)	0.488 (0.090)	0.000 (1.000)	0.485 (0.118)	0.000 (1.000)	0.111 (0.107)	-0.000 (1.000)	0.121 (0.119)	0.000 (1.000)	0.157 (0.114)	0.000 (1.000)	0.524 (0.058)	0.000 (1.000)	0.518 (0.101)
PC.ae.C38.2	0.859 (0.132)	0.000 (1.000)	0.769 (0.112)	0.000 (1.000)	0.733 (0.126)	-0.000 (1.000)	0.688 (0.138)	-0.000 (1.000)	0.775 (0.157)	-0.000 (1.000)	0.709 (0.120)	-0.000 (1.000)	0.708 (0.177)	0.000 (1.000)	0.582 (0.156)	-0.000 (1.000)	0.641 (0.172)	-0.000 (1.000)	0.845 (0.117)	0.000 (1.000)	0.788 (0.113)	-0.000 (1.000)	0.869 (0.154)	-0.000 (1.000)	0.910 (0.142)	-0.000 (1.000)	0.960 (0.160)	0.000 (1.000)	0.942 (0.149)	0.000 (1.000)	0.892 (0.129)	0.000 (1.000)	0.949 (0.127)	-0.000 (1.000)	0.884 (0.111)	-0.000 (1.000)	0.961 (0.154)	0.000 (1.000)	0.878 (0.140)	-0.000 (1.000)	0.984 (0.127)	0.000 (1.000)	0.926 (0.128)	-0.000 (1.000)	0.932 (0.126)	-0.000 (1.000)	0.745 (0.218)	-0.000 (1.000)	0.689 (0.161)
PC.ae.C38.3	1.405 (0.157)	-0.000 (1.000)	1.407 (0.205)	0.000 (1.000)	1.359 (0.095)	0.000 (1.000)	1.485 (0.109)	0.000 (1.000)	1.384 (0.230)	0.000 (1.000)	1.359 (0.167)	-0.000 (1.000)	1.416 (0.144)	0.000 (1.000)	1.421 (0.126)	0.000 (1.000)	1.489 (0.117)	-0.000 (1.000)	1.317 (0.159)	-0.000 (1.000)	1.237 (0.178)	0.000 (1.000)	1.439 (0.150)	0.000 (1.000)	1.381 (0.194)	-0.000 (1.000)	1.416 (0.184)	-0.000 (1.000)	1.398 (0.145)	-0.000 (1.000)	1.374 (0.138)	0.000 (1.000)	1.470 (0.175)	-0.000 (1.000)	1.344 (0.138)	0.000 (1.000)	1.369 (0.203)	-0.000 (1.000)	1.315 (0.196)	-0.000 (1.000)	1.577 (0.181)	-0.000 (1.000)	1.461 (0.146)	0.000 (1.000)	1.502 (0.101)	-0.000 (1.000)	1.382 (0.154)	0.000 (1.000)	1.342 (0.199)
PC.ae.C38.4	2.401 (0.103)	-0.000 (1.000)	2.434 (0.163)	-0.000 (1.000)	2.364 (0.175)	0.000 (1.000)	2.491 (0.185)	0.000 (1.000)	2.408 (0.180)	-0.000 (1.000)	2.340 (0.250)	-0.000 (1.000)	2.419 (0.150)	0.000 (1.000)	2.421 (0.206)	0.000 (1.000)	2.431 (0.163)	0.000 (1.000)	2.348 (0.213)	0.000 (1.000)	2.225 (0.171)	0.000 (1.000)	2.398 (0.140)	0.000 (1.000)	2.460 (0.207)	-0.000 (1.000)	2.538 (0.180)	-0.000 (1.000)	2.542 (0.145)	0.000 (1.000)	2.510 (0.149)	0.000 (1.000)	2.570 (0.164)	-0.000 (1.000)	2.494 (0.080)	-0.000 (1.000)	2.468 (0.213)	-0.000 (1.000)	2.468 (0.174)	0.000 (1.000)	2.555 (0.195)	0.000 (1.000)	2.488 (0.156)	-0.000 (1.000)	2.464 (0.124)	-0.000 (1.000)	2.409 (0.154)	0.000 (1.000)	2.298 (0.351)
PC.ae.C38.5	2.736 (0.172)	0.000 (1.000)	2.885 (0.105)	-0.000 (1.000)	2.763 (0.237)	-0.000 (1.000)	2.822 (0.246)	0.000 (1.000)	2.810 (0.211)	-0.000 (1.000)	2.670 (0.189)	-0.000 (1.000)	2.764 (0.183)	-0.000 (1.000)	2.764 (0.194)	0.000 (1.000)	2.724 (0.119)	0.000 (1.000)	2.654 (0.214)	-0.000 (1.000)	2.592 (0.196)	-0.000 (1.000)	2.770 (0.211)	-0.000 (1.000)	2.820 (0.206)	-0.000 (1.000)	2.900 (0.154)	0.000 (1.000)	2.888 (0.174)	0.000 (1.000)	2.873 (0.177)	0.000 (1.000)	2.929 (0.187)	-0.000 (1.000)	2.895 (0.141)	-0.000 (1.000)	2.844 (0.213)	0.000 (1.000)	2.883 (0.123)	0.000 (1.000)	2.871 (0.195)	0.000 (1.000)	2.784 (0.165)	0.000 (1.000)	2.829 (0.159)	-0.000 (1.000)	2.794 (0.209)	-0.000 (1.000)	2.602 (0.363)
PC.ae.C38.6	1.971 (0.192)	0.000 (1.000)	2.092 (0.115)	0.000 (1.000)	2.057 (0.248)	-0.000 (1.000)	2.121 (0.267)	0.000 (1.000)	2.001 (0.243)	0.000 (1.000)	1.907 (0.176)	0.000 (1.000)	2.019 (0.218)	-0.000 (1.000)	2.064 (0.224)	-0.000 (1.000)	2.018 (0.129)	0.000 (1.000)	1.922 (0.214)	0.000 (1.000)	1.866 (0.214)	-0.000 (1.000)	2.009 (0.270)	-0.000 (1.000)	2.070 (0.258)	-0.000 (1.000)	2.147 (0.199)	-0.000 (1.000)	2.062 (0.189)	0.000 (1.000)	2.110 (0.213)	0.000 (1.000)	2.220 (0.128)	0.000 (1.000)	2.096 (0.269)	0.000 (1.000)	2.053 (0.253)	-0.000 (1.000)	2.058 (0.150)	-0.000 (1.000)	2.090 (0.245)	-0.000 (1.000)	2.016 (0.146)	0.000 (1.000)	2.042 (0.131)	-0.000 (1.000)	2.087 (0.160)	-0.000 (1.000)	1.850 (0.330)
PC.ae.C40.1	0.857 (0.135)	0.000 (1.000)	0.980 (0.216)	0.000 (1.000)	0.918 (0.146)	-0.000 (1.000)	0.972 (0.168)	-0.000 (1.000)	0.912 (0.159)	-0.000 (1.000)	0.895 (0.085)	-0.000 (1.000)	0.918 (0.117)	0.000 (1.000)	0.891 (0.124)	0.000 (1.000)	0.911 (0.118)	-0.000 (1.000)	0.779 (0.131)	-0.000 (1.000)	0.789 (0.159)	-0.000 (1.000)	0.845 (0.168)	0.000 (1.000)	0.962 (0.160)	-0.000 (1.000)	0.958 (0.142)	-0.000 (1.000)	0.945 (0.130)	-0.000 (1.000)	0.949 (0.172)	-0.000 (1.000)	0.994 (0.128)	-0.000 (1.000)	0.909 (0.107)	0.000 (1.000)	0.981 (0.160)	-0.000 (1.000)	0.937 (0.178)	0.000 (1.000)	0.935 (0.137)	-0.000 (1.000)	0.843 (0.120)	-0.000 (1.000)	0.861 (0.112)	-0.000 (1.000)	0.955 (0.090)	0.000 (1.000)	0.840 (0.173)
PC.ae.C40.2	0.882 (0.105)	0.000 (1.000)	0.997 (0.145)	-0.000 (1.000)	0.902 (0.177)	-0.000 (1.000)	0.975 (0.126)	0.000 (1.000)	0.881 (0.180)	0.000 (1.000)	0.862 (0.142)	0.000 (1.000)	0.893 (0.165)	0.000 (1.000)	0.927 (0.119)	-0.000 (1.000)	0.970 (0.117)	0.000 (1.000)	0.836 (0.138)	0.000 (1.000)	0.822 (0.137)	0.000 (1.000)	0.926 (0.095)	-0.000 (1.000)	0.934 (0.170)	-0.000 (1.000)	0.928 (0.146)	0.000 (1.000)	0.916 (0.143)	0.000 (1.000)	0.951 (0.139)	-0.000 (1.000)	1.001 (0.151)	0.000 (1.000)	0.914 (0.179)	0.000 (1.000)	0.953 (0.211)	-0.000 (1.000)	0.897 (0.126)	-0.000 (1.000)	0.974 (0.130)	-0.000 (1.000)	0.936 (0.097)	-0.000 (1.000)	0.885 (0.110)	-0.000 (1.000)	0.918 (0.092)	0.000 (1.000)	0.888 (0.171)
PC.ae.C40.3	0.625 (0.068)	-0.000 (1.000)	0.697 (0.082)	-0.000 (1.000)	0.647 (0.047)	-0.000 (1.000)	0.684 (0.060)	-0.000 (1.000)	0.621 (0.143)	0.000 (1.000)	0.618 (0.097)	0.000 (1.000)	0.643 (0.100)	0.000 (1.000)	0.625 (0.094)	0.000 (1.000)	0.655 (0.087)	-0.000 (1.000)	0.604 (0.084)	-0.000 (1.000)	0.541 (0.086)	-0.000 (1.000)	0.643 (0.067)	-0.000 (1.000)	0.632 (0.098)	0.000 (1.000)	0.634 (0.094)	-0.000 (1.000)	0.659 (0.086)	0.000 (1.000)	0.645 (0.075)	0.000 (1.000)	0.705 (0.105)	-0.000 (1.000)	0.636 (0.112)	0.000 (1.000)	0.659 (0.129)	0.000 (1.000)	0.616 (0.113)	-0.000 (1.000)	0.687 (0.082)	-0.000 (1.000)	0.651 (0.078)	-0.000 (1.000)	0.657 (0.079)	-0.000 (1.000)	0.666 (0.075)	-0.000 (1.000)	0.624 (0.113)
PC.ae.C40.4	1.118 (0.096)	-0.000 (1.000)	1.147 (0.100)	0.000 (1.000)	1.077 (0.080)	0.000 (1.000)	1.145 (0.109)	-0.000 (1.000)	1.095 (0.169)	0.000 (1.000)	1.087 (0.176)	0.000 (1.000)	1.116 (0.115)	0.000 (1.000)	1.079 (0.161)	-0.000 (1.000)	1.126 (0.128)	0.000 (1.000)	1.050 (0.130)	0.000 (1.000)	0.978 (0.104)	0.000 (1.000)	1.111 (0.094)	0.000 (1.000)	1.118 (0.132)	-0.000 (1.000)	1.177 (0.141)	0.000 (1.000)	1.202 (0.133)	0.000 (1.000)	1.149 (0.122)	0.000 (1.000)	1.207 (0.121)	0.000 (1.000)	1.168 (0.079)	-0.000 (1.000)	1.162 (0.164)	-0.000 (1.000)	1.131 (0.120)	0.000 (1.000)	1.204 (0.129)	-0.000 (1.000)	1.182 (0.116)	-0.000 (1.000)	1.157 (0.088)	0.000 (1.000)	1.109 (0.159)	0.000 (1.000)	1.026 (0.198)
PC.ae.C40.5	1.296 (0.098)	0.000 (1.000)	1.344 (0.111)	-0.000 (1.000)	1.274 (0.134)	-0.000 (1.000)	1.353 (0.148)	0.000 (1.000)	1.254 (0.187)	0.000 (1.000)	1.241 (0.172)	0.000 (1.000)	1.304 (0.138)	-0.000 (1.000)	1.283 (0.170)	-0.000 (1.000)	1.296 (0.115)	-0.000 (1.000)	1.191 (0.134)	0.000 (1.000)	1.116 (0.100)	0.000 (1.000)	1.329 (0.078)	0.000 (1.000)	1.267 (0.144)	-0.000 (1.000)	1.311 (0.140)	0.000 (1.000)	1.314 (0.138)	0.000 (1.000)	1.292 (0.137)	-0.000 (1.000)	1.362 (0.101)	-0.000 (1.000)	1.320 (0.122)	-0.000 (1.000)	1.312 (0.187)	-0.000 (1.000)	1.285 (0.112)	-0.000 (1.000)	1.414 (0.149)	0.000 (1.000)	1.350 (0.131)	-0.000 (1.000)	1.331 (0.086)	0.000 (1.000)	1.325 (0.169)	-0.000 (1.000)	1.164 (0.215)
PC.ae.C40.6	1.445 (0.118)	0.000 (1.000)	1.517 (0.208)	0.000 (1.000)	1.531 (0.200)	0.000 (1.000)	1.585 (0.194)	0.000 (1.000)	1.442 (0.240)	0.000 (1.000)	1.392 (0.217)	0.000 (1.000)	1.558 (0.231)	-0.000 (1.000)	1.577 (0.173)	-0.000 (1.000)	1.528 (0.127)	-0.000 (1.000)	1.448 (0.193)	0.000 (1.000)	1.410 (0.176)	-0.000 (1.000)	1.493 (0.150)	0.000 (1.000)	1.521 (0.222)	0.000 (1.000)	1.602 (0.238)	-0.000 (1.000)	1.543 (0.210)	-0.000 (1.000)	1.533 (0.170)	0.000 (1.000)	1.654 (0.126)	0.000 (1.000)	1.487 (0.205)	0.000 (1.000)	1.515 (0.280)	-0.000 (1.000)	1.489 (0.151)	-0.000 (1.000)	1.621 (0.195)	0.000 (1.000)	1.547 (0.153)	-0.000 (1.000)	1.498 (0.128)	0.000 (1.000)	1.575 (0.146)	0.000 (1.000)	1.374 (0.282)
PC.ae.C42.1	0.302 (0.040)	-0.000 (1.000)	0.375 (0.104)	0.000 (1.000)	0.337 (0.098)	0.000 (1.000)	0.332 (0.043)	0.000 (1.000)	0.319 (0.073)	0.000 (1.000)	0.310 (0.051)	-0.000 (1.000)	0.302 (0.047)	0.000 (1.000)	0.286 (0.046)	0.000 (1.000)	0.322 (0.051)	-0.000 (1.000)	0.264 (0.037)	0.000 (1.000)	0.246 (0.045)	0.000 (1.000)	0.309 (0.070)	0.000 (1.000)	0.299 (0.049)	0.000 (1.000)	0.317 (0.058)	0.000 (1.000)	0.315 (0.067)	-0.000 (1.000)	0.313 (0.060)	-0.000 (1.000)	0.332 (0.060)	-0.000 (1.000)	0.315 (0.025)	-0.000 (1.000)	0.343 (0.070)	0.000 (1.000)	0.323 (0.070)	0.000 (1.000)	0.313 (0.053)	0.000 (1.000)	0.283 (0.055)	-0.000 (1.000)	0.312 (0.055)	0.000 (1.000)	0.317 (0.034)	0.000 (1.000)	0.293 (0.073)
PC.ae.C42.2	0.374 (0.077)	-0.000 (1.000)	0.445 (0.093)	0.000 (1.000)	0.409 (0.073)	0.000 (1.000)	0.431 (0.071)	0.000 (1.000)	0.373 (0.105)	-0.000 (1.000)	0.363 (0.057)	0.000 (1.000)	0.398 (0.066)	-0.000 (1.000)	0.413 (0.063)	0.000 (1.000)	0.403 (0.051)	-0.000 (1.000)	0.341 (0.057)	0.000 (1.000)	0.329 (0.061)	-0.000 (1.000)	0.385 (0.067)	-0.000 (1.000)	0.389 (0.067)	-0.000 (1.000)	0.420 (0.073)	-0.000 (1.000)	0.393 (0.075)	-0.000 (1.000)	0.398 (0.076)	0.000 (1.000)	0.447 (0.061)	0.000 (1.000)	0.405 (0.078)	-0.000 (1.000)	0.441 (0.103)	-0.000 (1.000)	0.398 (0.094)	-0.000 (1.000)	0.395 (0.064)	-0.000 (1.000)	0.397 (0.055)	-0.000 (1.000)	0.391 (0.062)	0.000 (1.000)	0.435 (0.053)	-0.000 (1.000)	0.355 (0.076)
PC.ae.C42.3	0.523 (0.096)	-0.000 (1.000)	0.576 (0.111)	0.000 (1.000)	0.535 (0.055)	0.000 (1.000)	0.573 (0.132)	-0.000 (1.000)	0.513 (0.124)	-0.000 (1.000)	0.496 (0.072)	0.000 (1.000)	0.550 (0.103)	-0.000 (1.000)	0.543 (0.099)	0.000 (1.000)	0.562 (0.086)	0.000 (1.000)	0.477 (0.088)	0.000 (1.000)	0.480 (0.092)	0.000 (1.000)	0.527 (0.081)	0.000 (1.000)	0.557 (0.092)	0.000 (1.000)	0.563 (0.102)	-0.000 (1.000)	0.575 (0.095)	0.000 (1.000)	0.569 (0.090)	-0.000 (1.000)	0.611 (0.078)	0.000 (1.000)	0.503 (0.109)	0.000 (1.000)	0.580 (0.135)	-0.000 (1.000)	0.511 (0.148)	-0.000 (1.000)	0.526 (0.103)	-0.000 (1.000)	0.545 (0.068)	0.000 (1.000)	0.528 (0.106)	0.000 (1.000)	0.578 (0.060)	-0.000 (1.000)	0.488 (0.104)
PC.ae.C42.4	0.507 (0.097)	-0.000 (1.000)	0.505 (0.081)	0.000 (1.000)	0.450 (0.062)	-0.000 (1.000)	0.498 (0.101)	0.000 (1.000)	0.457 (0.125)	-0.000 (1.000)	0.483 (0.106)	-0.000 (1.000)	0.533 (0.116)	-0.000 (1.000)	0.502 (0.133)	-0.000 (1.000)	0.509 (0.128)	0.000 (1.000)	0.469 (0.087)	0.000 (1.000)	0.427 (0.075)	0.000 (1.000)	0.505 (0.066)	0.000 (1.000)	0.480 (0.100)	-0.000 (1.000)	0.530 (0.106)	0.000 (1.000)	0.561 (0.100)	-0.000 (1.000)	0.532 (0.085)	0.000 (1.000)	0.570 (0.092)	-0.000 (1.000)	0.519 (0.084)	-0.000 (1.000)	0.556 (0.162)	0.000 (1.000)	0.509 (0.129)	-0.000 (1.000)	0.538 (0.105)	-0.000 (1.000)	0.559 (0.092)	0.000 (1.000)	0.531 (0.085)	0.000 (1.000)	0.475 (0.113)	0.000 (1.000)	0.435 (0.108)
PC.ae.C42.5	1.057 (0.118)	-0.000 (1.000)	1.066 (0.119)	0.000 (1.000)	1.015 (0.098)	-0.000 (1.000)	1.068 (0.095)	0.000 (1.000)	1.006 (0.142)	-0.000 (1.000)	1.007 (0.123)	-0.000 (1.000)	1.080 (0.138)	0.000 (1.000)	1.062 (0.160)	-0.000 (1.000)	1.033 (0.119)	0.000 (1.000)	1.018 (0.108)	-0.000 (1.000)	0.960 (0.105)	-0.000 (1.000)	1.089 (0.063)	-0.000 (1.000)	1.044 (0.126)	0.000 (1.000)	1.100 (0.137)	0.000 (1.000)	1.132 (0.121)	-0.000 (1.000)	1.082 (0.135)	-0.000 (1.000)	1.141 (0.105)	-0.000 (1.000)	1.073 (0.113)	-0.000 (1.000)	1.114 (0.167)	-0.000 (1.000)	1.085 (0.091)	-0.000 (1.000)	1.139 (0.125)	0.000 (1.000)	1.115 (0.108)	-0.000 (1.000)	1.106 (0.089)	-0.000 (1.000)	1.050 (0.126)	-0.000 (1.000)	0.962 (0.157)
PC.ae.C44.3	0.117 (0.020)	0.000 (1.000)	0.137 (0.021)	0.000 (1.000)	0.122 (0.018)	0.000 (1.000)	0.125 (0.024)	-0.000 (1.000)	0.107 (0.028)	0.000 (1.000)	0.115 (0.022)	0.000 (1.000)	0.110 (0.022)	-0.000 (1.000)	0.110 (0.020)	0.000 (1.000)	0.112 (0.021)	0.000 (1.000)	0.104 (0.018)	-0.000 (1.000)	0.090 (0.019)	-0.000 (1.000)	0.123 (0.021)	0.000 (1.000)	0.105 (0.021)	0.000 (1.000)	0.100 (0.022)	0.000 (1.000)	0.121 (0.033)	0.000 (1.000)	0.114 (0.020)	0.000 (1.000)	0.130 (0.029)	-0.000 (1.000)	0.113 (0.017)	-0.000 (1.000)	0.124 (0.023)	0.000 (1.000)	0.105 (0.028)	0.000 (1.000)	0.118 (0.021)	-0.000 (1.000)	0.118 (0.018)	-0.000 (1.000)	0.112 (0.023)	-0.000 (1.000)	0.113 (0.013)	0.000 (1.000)	0.105 (0.022)
PC.ae.C44.4	0.283 (0.066)	-0.000 (1.000)	0.281 (0.045)	0.000 (1.000)	0.235 (0.032)	0.000 (1.000)	0.263 (0.036)	0.000 (1.000)	0.259 (0.067)	0.000 (1.000)	0.267 (0.059)	-0.000 (1.000)	0.286 (0.067)	0.000 (1.000)	0.263 (0.066)	-0.000 (1.000)	0.282 (0.048)	-0.000 (1.000)	0.266 (0.041)	0.000 (1.000)	0.263 (0.048)	-0.000 (1.000)	0.273 (0.041)	-0.000 (1.000)	0.292 (0.060)	-0.000 (1.000)	0.304 (0.059)	0.000 (1.000)	0.315 (0.060)	0.000 (1.000)	0.296 (0.049)	-0.000 (1.000)	0.310 (0.055)	-0.000 (1.000)	0.280 (0.056)	0.000 (1.000)	0.299 (0.081)	0.000 (1.000)	0.272 (0.090)	0.000 (1.000)	0.303 (0.057)	-0.000 (1.000)	0.311 (0.053)	0.000 (1.000)	0.296 (0.069)	0.000 (1.000)	0.265 (0.063)	-0.000 (1.000)	0.247 (0.049)
PC.ae.C44.5	0.963 (0.179)	0.000 (1.000)	0.943 (0.171)	-0.000 (1.000)	0.854 (0.119)	-0.000 (1.000)	0.922 (0.110)	-0.000 (1.000)	0.871 (0.174)	-0.000 (1.000)	0.878 (0.155)	-0.000 (1.000)	0.974 (0.171)	-0.000 (1.000)	0.956 (0.180)	0.000 (1.000)	0.908 (0.146)	0.000 (1.000)	0.918 (0.129)	0.000 (1.000)	0.844 (0.140)	0.000 (1.000)	0.964 (0.100)	-0.000 (1.000)	0.919 (0.158)	0.000 (1.000)	1.042 (0.155)	0.000 (1.000)	1.052 (0.156)	0.000 (1.000)	0.991 (0.143)	-0.000 (1.000)	0.995 (0.139)	0.000 (1.000)	0.944 (0.151)	-0.000 (1.000)	0.996 (0.229)	-0.000 (1.000)	0.963 (0.139)	0.000 (1.000)	1.001 (0.127)	0.000 (1.000)	1.018 (0.132)	0.000 (1.000)	0.987 (0.169)	-0.000 (1.000)	0.905 (0.131)	-0.000 (1.000)	0.820 (0.185)
PC.ae.C44.6	0.690 (0.134)	0.000 (1.000)	0.709 (0.166)	-0.000 (1.000)	0.623 (0.113)	-0.000 (1.000)	0.680 (0.107)	-0.000 (1.000)	0.629 (0.130)	-0.000 (1.000)	0.642 (0.133)	-0.000 (1.000)	0.730 (0.161)	-0.000 (1.000)	0.716 (0.166)	0.000 (1.000)	0.664 (0.129)	0.000 (1.000)	0.666 (0.104)	0.000 (1.000)	0.615 (0.123)	0.000 (1.000)	0.682 (0.124)	0.000 (1.000)	0.681 (0.133)	0.000 (1.000)	0.745 (0.144)	0.000 (1.000)	0.786 (0.182)	-0.000 (1.000)	0.734 (0.143)	-0.000 (1.000)	0.752 (0.118)	0.000 (1.000)	0.659 (0.142)	0.000 (1.000)	0.754 (0.190)	-0.000 (1.000)	0.708 (0.142)	-0.000 (1.000)	0.766 (0.132)	0.000 (1.000)	0.756 (0.114)	0.000 (1.000)	0.714 (0.135)	0.000 (1.000)	0.717 (0.152)	0.000 (1.000)	0.601 (0.153)
SM..OH..C14.1	2.041 (0.186)	-0.000 (1.000)	1.920 (0.399)	0.000 (1.000)	1.867 (0.284)	0.000 (1.000)	2.113 (0.108)	-0.000 (1.000)	1.869 (0.297)	-0.000 (1.000)	1.803 (0.235)	-0.000 (1.000)	1.969 (0.244)	0.000 (1.000)	2.012 (0.172)	-0.000 (1.000)	2.042 (0.218)	-0.000 (1.000)	2.004 (0.260)	0.000 (1.000)	1.908 (0.241)	0.000 (1.000)	1.978 (0.081)	0.000 (1.000)	2.006 (0.251)	0.000 (1.000)	2.111 (0.265)	0.000 (1.000)	2.083 (0.256)	0.000 (1.000)	2.031 (0.182)	0.000 (1.000)	2.186 (0.237)	0.000 (1.000)	1.979 (0.193)	-0.000 (1.000)	2.000 (0.311)	0.000 (1.000)	1.949 (0.203)	-0.000 (1.000)	2.113 (0.156)	0.000 (1.000)	2.088 (0.201)	0.000 (1.000)	1.997 (0.190)	0.000 (1.000)	2.000 (0.288)	-0.000 (1.000)	1.987 (0.263)
SM..OH..C16.1	1.496 (0.079)	0.000 (1.000)	1.424 (0.342)	0.000 (1.000)	1.362 (0.249)	-0.000 (1.000)	1.543 (0.120)	0.000 (1.000)	1.326 (0.238)	0.000 (1.000)	1.287 (0.196)	-0.000 (1.000)	1.432 (0.215)	0.000 (1.000)	1.465 (0.157)	0.000 (1.000)	1.473 (0.192)	-0.000 (1.000)	1.440 (0.216)	-0.000 (1.000)	1.371 (0.177)	0.000 (1.000)	1.447 (0.107)	-0.000 (1.000)	1.461 (0.226)	-0.000 (1.000)	1.528 (0.250)	-0.000 (1.000)	1.498 (0.188)	-0.000 (1.000)	1.497 (0.169)	-0.000 (1.000)	1.600 (0.217)	-0.000 (1.000)	1.445 (0.203)	-0.000 (1.000)	1.457 (0.287)	-0.000 (1.000)	1.425 (0.168)	-0.000 (1.000)	1.568 (0.161)	-0.000 (1.000)	1.510 (0.215)	0.000 (1.000)	1.452 (0.190)	0.000 (1.000)	1.399 (0.163)	-0.000 (1.000)	1.411 (0.251)
SM..OH..C22.1	2.527 (0.181)	-0.000 (1.000)	2.479 (0.338)	-0.000 (1.000)	2.398 (0.307)	0.000 (1.000)	2.680 (0.175)	-0.000 (1.000)	2.384 (0.317)	0.000 (1.000)	2.394 (0.200)	-0.000 (1.000)	2.468 (0.204)	0.000 (1.000)	2.517 (0.169)	0.000 (1.000)	2.574 (0.193)	0.000 (1.000)	2.476 (0.251)	0.000 (1.000)	2.350 (0.253)	0.000 (1.000)	2.459 (0.133)	0.000 (1.000)	2.523 (0.260)	0.000 (1.000)	2.621 (0.215)	0.000 (1.000)	2.567 (0.221)	-0.000 (1.000)	2.535 (0.262)	0.000 (1.000)	2.676 (0.209)	-0.000 (1.000)	2.468 (0.159)	0.000 (1.000)	2.545 (0.287)	0.000 (1.000)	2.469 (0.157)	-0.000 (1.000)	2.600 (0.162)	-0.000 (1.000)	2.557 (0.178)	0.000 (1.000)	2.512 (0.170)	0.000 (1.000)	2.394 (0.129)	-0.000 (1.000)	2.434 (0.299)
SM..OH..C22.2	2.465 (0.158)	0.000 (1.000)	2.376 (0.363)	-0.000 (1.000)	2.297 (0.293)	0.000 (1.000)	2.601 (0.127)	-0.000 (1.000)	2.279 (0.298)	-0.000 (1.000)	2.245 (0.249)	0.000 (1.000)	2.371 (0.241)	-0.000 (1.000)	2.451 (0.238)	-0.000 (1.000)	2.467 (0.223)	-0.000 (1.000)	2.426 (0.256)	0.000 (1.000)	2.315 (0.250)	-0.000 (1.000)	2.374 (0.141)	-0.000 (1.000)	2.412 (0.252)	-0.000 (1.000)	2.487 (0.246)	0.000 (1.000)	2.461 (0.231)	-0.000 (1.000)	2.406 (0.192)	0.000 (1.000)	2.587 (0.227)	-0.000 (1.000)	2.367 (0.197)	-0.000 (1.000)	2.404 (0.325)	0.000 (1.000)	2.357 (0.157)	0.000 (1.000)	2.538 (0.150)	-0.000 (1.000)	2.483 (0.185)	0.000 (1.000)	2.417 (0.233)	-0.000 (1.000)	2.369 (0.188)	0.000 (1.000)	2.340 (0.309)
SM..OH..C24.1	0.771 (0.106)	0.000 (1.000)	0.806 (0.157)	0.000 (1.000)	0.686 (0.189)	-0.000 (1.000)	0.848 (0.144)	0.000 (1.000)	0.747 (0.201)	-0.000 (1.000)	0.682 (0.127)	0.000 (1.000)	0.694 (0.127)	0.000 (1.000)	0.721 (0.104)	0.000 (1.000)	0.785 (0.123)	0.000 (1.000)	0.725 (0.165)	0.000 (1.000)	0.653 (0.120)	-0.000 (1.000)	0.736 (0.086)	-0.000 (1.000)	0.769 (0.150)	0.000 (1.000)	0.777 (0.154)	0.000 (1.000)	0.751 (0.136)	0.000 (1.000)	0.808 (0.141)	-0.000 (1.000)	0.814 (0.113)	-0.000 (1.000)	0.694 (0.108)	-0.000 (1.000)	0.747 (0.164)	-0.000 (1.000)	0.700 (0.081)	-0.000 (1.000)	0.855 (0.131)	0.000 (1.000)	0.763 (0.086)	-0.000 (1.000)	0.743 (0.085)	-0.000 (1.000)	0.663 (0.097)	0.000 (1.000)	0.705 (0.164)
SM.C16.0	4.709 (0.165)	-0.000 (1.000)	4.691 (0.236)	0.000 (1.000)	4.561 (0.171)	0.000 (1.000)	4.767 (0.134)	0.000 (1.000)	4.596 (0.354)	0.000 (1.000)	4.567 (0.175)	-0.000 (1.000)	4.645 (0.174)	-0.000 (1.000)	4.663 (0.154)	-0.000 (1.000)	4.667 (0.182)	-0.000 (1.000)	4.644 (0.165)	-0.000 (1.000)	4.587 (0.173)	0.000 (1.000)	4.689 (0.138)	-0.000 (1.000)	4.694 (0.198)	-0.000 (1.000)	4.778 (0.177)	-0.000 (1.000)	4.795 (0.142)	-0.000 (1.000)	4.741 (0.138)	-0.000 (1.000)	4.836 (0.096)	-0.000 (1.000)	4.689 (0.263)	-0.000 (1.000)	4.725 (0.221)	0.000 (1.000)	4.708 (0.145)	0.000 (1.000)	4.759 (0.122)	-0.000 (1.000)	4.746 (0.162)	-0.000 (1.000)	4.725 (0.153)	-0.000 (1.000)	4.641 (0.156)	0.000 (1.000)	4.556 (0.289)
SM.C16.1	2.919 (0.192)	-0.000 (1.000)	2.877 (0.222)	0.000 (1.000)	2.804 (0.119)	0.000 (1.000)	3.033 (0.114)	0.000 (1.000)	2.788 (0.285)	0.000 (1.000)	2.741 (0.158)	-0.000 (1.000)	2.841 (0.180)	-0.000 (1.000)	2.879 (0.217)	-0.000 (1.000)	2.907 (0.190)	-0.000 (1.000)	2.875 (0.189)	-0.000 (1.000)	2.812 (0.189)	-0.000 (1.000)	2.919 (0.153)	-0.000 (1.000)	2.896 (0.212)	0.000 (1.000)	2.994 (0.200)	0.000 (1.000)	2.978 (0.178)	0.000 (1.000)	2.940 (0.176)	-0.000 (1.000)	3.043 (0.118)	-0.000 (1.000)	2.874 (0.269)	-0.000 (1.000)	2.896 (0.256)	0.000 (1.000)	2.956 (0.175)	0.000 (1.000)	2.943 (0.086)	-0.000 (1.000)	2.966 (0.201)	0.000 (1.000)	2.932 (0.221)	-0.000 (1.000)	2.927 (0.082)	0.000 (1.000)	2.804 (0.328)
SM.C18.0	3.197 (0.090)	0.000 (1.000)	3.248 (0.147)	-0.000 (1.000)	3.099 (0.203)	-0.000 (1.000)	3.271 (0.201)	-0.000 (1.000)	3.061 (0.231)	0.000 (1.000)	3.002 (0.156)	-0.000 (1.000)	3.154 (0.243)	0.000 (1.000)	3.126 (0.152)	-0.000 (1.000)	3.086 (0.209)	-0.000 (1.000)	3.083 (0.209)	-0.000 (1.000)	3.011 (0.178)	-0.000 (1.000)	3.235 (0.151)	-0.000 (1.000)	3.139 (0.251)	0.000 (1.000)	3.218 (0.229)	0.000 (1.000)	3.168 (0.167)	0.000 (1.000)	3.260 (0.175)	-0.000 (1.000)	3.317 (0.164)	-0.000 (1.000)	3.223 (0.307)	0.000 (1.000)	3.180 (0.246)	-0.000 (1.000)	3.165 (0.122)	-0.000 (1.000)	3.258 (0.204)	0.000 (1.000)	3.222 (0.234)	0.000 (1.000)	3.144 (0.197)	0.000 (1.000)	3.017 (0.207)	-0.000 (1.000)	3.019 (0.299)
SM.C18.1	2.527 (0.103)	0.000 (1.000)	2.513 (0.175)	0.000 (1.000)	2.395 (0.187)	-0.000 (1.000)	2.660 (0.230)	0.000 (1.000)	2.351 (0.205)	-0.000 (1.000)	2.303 (0.194)	-0.000 (1.000)	2.484 (0.259)	0.000 (1.000)	2.461 (0.250)	-0.000 (1.000)	2.420 (0.212)	0.000 (1.000)	2.474 (0.223)	-0.000 (1.000)	2.344 (0.179)	-0.000 (1.000)	2.548 (0.194)	-0.000 (1.000)	2.451 (0.250)	-0.000 (1.000)	2.569 (0.263)	0.000 (1.000)	2.515 (0.170)	-0.000 (1.000)	2.565 (0.230)	0.000 (1.000)	2.656 (0.148)	0.000 (1.000)	2.507 (0.296)	0.000 (1.000)	2.469 (0.279)	0.000 (1.000)	2.517 (0.196)	-0.000 (1.000)	2.586 (0.186)	-0.000 (1.000)	2.543 (0.264)	-0.000 (1.000)	2.468 (0.287)	0.000 (1.000)	2.407 (0.212)	-0.000 (1.000)	2.376 (0.362)
SM.C20.2	0.412 (0.029)	-0.000 (1.000)	0.459 (0.068)	0.000 (1.000)	0.371 (0.046)	-0.000 (1.000)	0.433 (0.063)	0.000 (1.000)	0.404 (0.073)	0.000 (1.000)	0.353 (0.064)	0.000 (1.000)	0.471 (0.099)	0.000 (1.000)	0.446 (0.080)	0.000 (1.000)	0.435 (0.067)	-0.000 (1.000)	0.456 (0.098)	-0.000 (1.000)	0.424 (0.080)	-0.000 (1.000)	0.423 (0.050)	0.000 (1.000)	0.453 (0.100)	-0.000 (1.000)	0.518 (0.092)	-0.000 (1.000)	0.510 (0.096)	0.000 (1.000)	0.496 (0.096)	0.000 (1.000)	0.513 (0.104)	0.000 (1.000)	0.464 (0.069)	-0.000 (1.000)	0.481 (0.119)	0.000 (1.000)	0.462 (0.087)	-0.000 (1.000)	0.488 (0.073)	0.000 (1.000)	0.454 (0.091)	-0.000 (1.000)	0.420 (0.073)	-0.000 (1.000)	0.430 (0.072)	-0.000 (1.000)	0.390 (0.094)
SM.C24.0	2.920 (0.205)	0.000 (1.000)	2.993 (0.189)	0.000 (1.000)	2.841 (0.200)	-0.000 (1.000)	3.089 (0.214)	0.000 (1.000)	2.838 (0.344)	-0.000 (1.000)	2.881 (0.166)	0.000 (1.000)	2.909 (0.203)	0.000 (1.000)	2.850 (0.099)	-0.000 (1.000)	2.946 (0.185)	-0.000 (1.000)	2.816 (0.178)	-0.000 (1.000)	2.731 (0.282)	-0.000 (1.000)	2.922 (0.187)	0.000 (1.000)	2.965 (0.241)	0.000 (1.000)	3.022 (0.212)	-0.000 (1.000)	2.948 (0.187)	-0.000 (1.000)	3.001 (0.193)	0.000 (1.000)	3.032 (0.120)	-0.000 (1.000)	2.941 (0.229)	-0.000 (1.000)	2.962 (0.182)	-0.000 (1.000)	2.974 (0.167)	0.000 (1.000)	2.977 (0.204)	0.000 (1.000)	2.902 (0.148)	0.000 (1.000)	2.916 (0.155)	0.000 (1.000)	2.753 (0.135)	0.000 (1.000)	2.818 (0.289)
SM.C24.1	3.945 (0.146)	-0.000 (1.000)	4.015 (0.135)	-0.000 (1.000)	3.812 (0.190)	0.000 (1.000)	4.025 (0.165)	-0.000 (1.000)	3.883 (0.350)	-0.000 (1.000)	3.856 (0.166)	0.000 (1.000)	3.894 (0.222)	-0.000 (1.000)	3.949 (0.139)	-0.000 (1.000)	3.970 (0.165)	0.000 (1.000)	3.892 (0.170)	0.000 (1.000)	3.873 (0.212)	-0.000 (1.000)	3.965 (0.179)	0.000 (1.000)	3.965 (0.206)	-0.000 (1.000)	4.028 (0.130)	0.000 (1.000)	4.024 (0.141)	-0.000 (1.000)	4.035 (0.189)	0.000 (1.000)	4.073 (0.077)	0.000 (1.000)	3.966 (0.289)	-0.000 (1.000)	4.006 (0.220)	-0.000 (1.000)	4.028 (0.139)	-0.000 (1.000)	4.003 (0.167)	0.000 (1.000)	3.986 (0.214)	0.000 (1.000)	3.938 (0.187)	-0.000 (1.000)	3.838 (0.123)	0.000 (1.000)	3.790 (0.307)
H1	8.474 (0.098)	0.000 (1.000)	8.489 (0.132)	0.000 (1.000)	8.687 (0.253)	-0.000 (1.000)	8.604 (0.120)	-0.000 (1.000)	8.746 (0.237)	0.000 (1.000)	8.448 (0.194)	-0.000 (1.000)	8.408 (0.170)	0.000 (1.000)	8.462 (0.192)	0.000 (1.000)	8.389 (0.157)	0.000 (1.000)	8.339 (0.110)	-0.000 (1.000)	8.361 (0.128)	-0.000 (1.000)	8.581 (0.112)	-0.000 (1.000)	8.494 (0.142)	0.000 (1.000)	8.575 (0.147)	-0.000 (1.000)	8.439 (0.118)	-0.000 (1.000)	8.542 (0.158)	-0.000 (1.000)	8.583 (0.136)	0.000 (1.000)	8.528 (0.144)	-0.000 (1.000)	8.514 (0.161)	-0.000 (1.000)	8.452 (0.088)	0.000 (1.000)	8.577 (0.178)	0.000 (1.000)	8.543 (0.136)	0.000 (1.000)	8.622 (0.195)	0.000 (1.000)	8.491 (0.158)	0.000 (1.000)	8.568 (0.372)
[truncated: 9 more columns]
